# Supplementary material for: 3-Benzoyl-4-hydr­oxy-2H-1,2-benzothia­zine 1,1-dioxide
Source: Acta Crystallogr Sect E Struct Rep Online. 2010 Mar 17;66(Pt 4):o862. doi: 10.1107/S1600536810009359 (PMC2983842; doi:10.1107/S1600536810009359)
Supplement: Supplementary file 2 [file e-66-0o862-Isup2.hkl]

#
# h,k,l, Fc-squared, Fo-squared, sigma(Fo-squared) and status flag
#
data_I
_shelx_title ' Compound X   YELLOW BLOCK CELL FROM 5113'
_shelx_refln_list_code          4
_shelx_F_calc_maximum      214.57
_exptl_crystal_F_000      1248.00
_reflns_d_resolution_high  0.7702
 
loop_
 _symmetry_equiv_pos_as_xyz
 'x, y, z'
 '-x, y+1/2, -z+1/2'
 '-x, -y, -z'
 'x, -y-1/2, z-1/2'
 
_cell_length_a    13.8675
_cell_length_b     7.6289
_cell_length_c    25.7553
_cell_angle_alpha  90.000
_cell_angle_beta  102.452
_cell_angle_gamma  90.000
 
_shelx_F_squared_multiplier     1.000
 
loop_
 _refln_index_h
 _refln_index_k
 _refln_index_l
 _refln_F_squared_calc
 _refln_F_squared_meas
 _refln_F_squared_sigma
 _refln_observed_status
   2   0   0    10320.76    10325.24    224.50 o
   3   0   0     3841.03     3593.33     65.06 o
   4   0   0    23431.34    21038.11    326.07 o
   5   0   0      148.05      183.00      4.21 o
   6   0   0     9913.41    10094.16    159.67 o
   7   0   0     1825.36     1834.53     34.86 o
   8   0   0     6149.21     5988.76    110.99 o
   9   0   0     1157.94     1120.26     40.23 o
  10   0   0     3425.83     3455.29     82.03 o
  11   0   0     1683.47     1678.61     41.28 o
  12   0   0     4502.53     4822.07    113.06 o
  13   0   0     2163.64     2181.59     54.31 o
  14   0   0       25.53       16.08      6.69 o
  15   0   0      979.63     1030.04     46.01 o
  16   0   0        0.37        7.47      5.60 o
  17   0   0     1209.90     1360.24     64.34 o
   2   1   0      111.09       97.51      2.50 o
   3   1   0      502.26      551.16     17.32 o
   4   1   0      295.61      264.34      3.32 o
   5   1   0     1349.65     1363.07     15.81 o
   6   1   0        0.12        2.13      0.58 o
   7   1   0      204.94      231.45      3.69 o
   8   1   0      157.87      194.20      3.37 o
   9   1   0      589.23      542.58     27.78 o
  10   1   0       87.67      103.38      8.60 o
  11   1   0        1.49       22.23      6.69 o
  12   1   0      884.85      881.21     26.31 o
  13   1   0      164.40      148.26     17.77 o
  14   1   0        1.24       -5.69      3.79 o
  15   1   0       55.72       68.57      5.15 o
  16   1   0       17.86       26.78      4.97 o
  17   1   0        5.71        3.32      4.50 o
   1   2   0      254.82      266.11      3.15 o
   2   2   0    15596.81    14191.22    437.19 o
   3   2   0      871.97      740.62     19.48 o
   4   2   0     5158.86     4622.92    102.77 o
   5   2   0       26.27       20.23      3.77 o
   6   2   0     5812.68     6045.53     72.93 o
   7   2   0     5719.94     5668.35    118.02 o
   8   2   0      271.83      208.39     12.58 o
   9   2   0      477.81      459.17     20.08 o
  10   2   0      934.28      931.32     13.56 o
  11   2   0     2116.07     2131.98     72.93 o
  12   2   0     1082.51     1200.49     26.07 o
  13   2   0      960.10      996.78     63.55 o
  14   2   0      154.68      160.76      7.32 o
  15   2   0     1607.69     1748.49    115.84 o
  16   2   0       35.16       55.53      7.68 o
  17   2   0      421.53      481.32     17.12 o
   1   3   0       57.92       51.07      1.45 o
   2   3   0       24.14       24.64      1.04 o
   3   3   0       10.97        7.39      1.69 o
   4   3   0     1444.15     1442.24     19.77 o
   5   3   0       12.66       12.63      0.88 o
   6   3   0       58.44       43.54      1.70 o
   7   3   0     1150.00     1194.77     36.90 o
   8   3   0        6.52       14.12      3.06 o
   9   3   0      615.86      620.75     10.18 o
  10   3   0       89.97       93.40      3.36 o
  11   3   0       85.02       82.21      5.39 o
  12   3   0        2.78        0.45      6.55 o
  13   3   0        4.99       -2.19      5.63 o
  14   3   0       32.75       39.55      4.77 o
  15   3   0       38.58       45.43     17.28 o
  16   3   0       73.40       92.40     12.66 o
   0   4   0      945.23      874.30     22.27 o
   1   4   0      473.66      471.23     10.95 o
   2   4   0     4176.82     3985.55     52.75 o
   3   4   0      956.21      988.38     29.30 o
   4   4   0     7690.56     7537.81    186.81 o
   5   4   0      248.65      248.93      5.83 o
   6   4   0     3340.46     3386.65     61.92 o
   7   4   0     1493.71     1406.39     22.34 o
   8   4   0     1901.37     1906.82     35.61 o
   9   4   0     2308.77     2282.56     57.43 o
  10   4   0      529.18      502.86     10.74 o
  11   4   0     1482.33     1535.16     32.00 o
  12   4   0       77.71      100.06     14.35 o
  13   4   0      162.96      180.13      9.19 o
  14   4   0      462.94      450.75     18.59 o
  15   4   0     1019.15     1117.84     71.95 o
  16   4   0       30.40       40.00      9.50 o
   1   5   0       68.88       71.27      4.68 o
   2   5   0       41.55       46.54      1.76 o
   3   5   0        0.05        2.15      1.17 o
   4   5   0      320.06      342.31      5.83 o
   5   5   0     1919.61     2130.66     32.24 o
   6   5   0      352.93      385.31     20.92 o
   7   5   0       16.62       19.87      6.76 o
   8   5   0      152.90      166.25      5.11 o
   9   5   0        5.66        5.80      5.99 o
  10   5   0       42.60       48.05      9.37 o
  11   5   0        0.44       14.90      4.82 o
  12   5   0      219.75      199.17      9.42 o
  13   5   0        7.61        2.13      7.49 o
  14   5   0       91.20       64.37      8.75 o
  15   5   0      230.18      243.24     55.37 o
   0   6   0     2277.86     2167.66    106.50 o
   1   6   0       13.82       12.05      5.63 o
   2   6   0     3075.46     2978.83     44.72 o
   3   6   0       51.99       55.94      8.85 o
   4   6   0     2626.81     2596.97     91.87 o
   5   6   0      275.63      280.18     12.36 o
   6   6   0      971.62      974.10     18.76 o
   7   6   0      520.25      532.39     11.38 o
   8   6   0     2449.75     2405.34    144.99 o
   9   6   0      949.78     1048.49     23.92 o
  10   6   0      120.61      125.74     16.13 o
  11   6   0      678.40      667.10     23.51 o
  12   6   0        7.49       -0.12      3.82 o
  13   6   0      214.07      234.81     12.35 o
   1   7   0        0.51       12.47     11.66 o
   2   7   0       13.28       13.35      4.56 o
   3   7   0       65.59       77.47      3.15 o
   4   7   0       92.64       89.82      3.61 o
   5   7   0      280.26      292.18     18.63 o
   6   7   0       72.44       87.54      4.33 o
   7   7   0      247.98      239.31      7.98 o
   8   7   0        3.13        8.94     13.75 o
   9   7   0        9.13        2.78      2.63 o
  10   7   0       71.71       92.50     23.31 o
  11   7   0        4.87       -2.39     11.06 o
  12   7   0       62.70       74.70     19.51 o
   0   8   0      877.47      905.90     35.01 o
   1   8   0       93.64       96.16      6.84 o
   2   8   0      256.86      281.03     11.68 o
   3   8   0       91.49       98.86      6.54 o
   4   8   0       79.65       79.14      5.52 o
   5   8   0      149.24      129.85      7.06 o
   6   8   0      328.84      326.61     40.74 o
   7   8   0      154.12      178.32      8.94 o
   8   8   0        6.46       14.71      7.70 o
   9   8   0      115.13      118.69     23.57 o
  10   8   0        1.49       12.56     12.60 o
   1   9   0       38.70       28.81      4.77 o
   2   9   0        0.32       10.10      3.34 o
   3   9   0       76.71       69.45      6.46 o
   4   9   0       17.58       43.68      8.71 o
   5   9   0      141.95      178.30     16.04 o
   6   9   0      126.65      157.72     13.63 o
   7   9   0       86.19       98.07     11.91 o
 -17   1   1      226.53      252.94     23.64 o
 -16   1   1      563.13      585.40     29.26 o
 -15   1   1        0.14        1.99      3.72 o
 -14   1   1      625.66      698.18     66.54 o
 -13   1   1       69.27       45.39      4.26 o
 -12   1   1     1235.90     1242.96     26.51 o
 -11   1   1     7814.28     7833.31    281.46 o
 -10   1   1     3148.16     3130.62     51.53 o
  -9   1   1     1801.11     1813.78     30.33 o
  -8   1   1      664.80      562.09     19.46 o
  -7   1   1     5511.84     5509.62    188.52 o
  -6   1   1      714.77      613.03      8.15 o
  -5   1   1     3220.74     3072.40     47.31 o
  -4   1   1     1581.70     1429.10     15.43 o
  -3   1   1    18215.77    16881.42    266.72 o
  -2   1   1      400.06      383.95      5.07 o
   0   1   1       19.07        0.66      0.72 o
   2   1   1      156.56      153.18      3.59 o
   3   1   1     5998.91     5447.69    150.24 o
   4   1   1      256.37      207.69      3.09 o
   5   1   1     1002.15      703.95     10.19 o
   6   1   1      788.16      729.13     11.51 o
   7   1   1     2255.61     2172.29     65.79 o
   8   1   1      841.48      875.82     33.67 o
   9   1   1      100.17       85.71      3.40 o
  10   1   1     7338.47     7150.04    100.71 o
  11   1   1        1.24       -2.34      2.77 o
  12   1   1     7195.65     6996.37    131.90 o
  13   1   1      300.94      295.20     12.24 o
  14   1   1      437.76      441.60     12.81 o
  15   1   1        1.23        6.35      3.72 o
  16   1   1      839.33      919.50     59.97 o
  17   1   1        0.01       -2.36      6.74 o
 -17   2   1       44.25       65.17      8.71 o
 -16   2   1       69.63       76.88      9.56 o
 -15   2   1        2.28        6.78      3.94 o
 -14   2   1        2.16       11.48      3.16 o
 -13   2   1       73.86       81.16      4.94 o
 -12   2   1       94.38      109.97     22.33 o
 -11   2   1      119.17      144.13     14.24 o
 -10   2   1     2169.90     2150.16     68.64 o
  -9   2   1        6.46        5.14      3.93 o
  -8   2   1        9.02        8.31      0.88 o
  -7   2   1      126.58      154.68      6.07 o
  -6   2   1      332.09      328.70      4.90 o
  -5   2   1     1903.53     1943.80     24.57 o
  -4   2   1     1187.63     1226.47     13.44 o
  -3   2   1     1469.83     1348.11     14.09 o
  -2   2   1     1824.61     1862.66     42.78 o
  -1   2   1    11338.41    11347.21    417.70 o
   0   2   1     6099.77     6189.94     64.27 o
   1   2   1    19439.63    19466.33    225.58 o
   2   2   1      721.89      657.19     17.41 o
   3   2   1     4253.10     4083.04     45.54 o
   4   2   1      265.08      265.39     12.98 o
   5   2   1       16.75       14.03      1.45 o
   6   2   1      146.60      161.41      5.90 o
   7   2   1       29.37       28.00      1.31 o
   8   2   1        1.37        0.25      0.75 o
   9   2   1       36.28       52.13      4.39 o
  10   2   1      241.20      233.25      4.96 o
  11   2   1      116.04      128.28      4.11 o
  12   2   1      626.86      671.00     56.40 o
  13   2   1      164.38      169.60      7.15 o
  14   2   1      102.41      114.76     25.90 o
  15   2   1       48.28       79.17      5.32 o
  16   2   1       32.78       38.08     13.71 o
  17   2   1        4.02       12.08      3.44 o
 -15   3   1        5.36       -1.88      3.04 o
 -14   3   1      117.31      132.55     24.58 o
 -13   3   1        0.65        1.87      8.62 o
 -12   3   1      282.76      272.38     30.71 o
 -11   3   1       24.47        7.07      9.75 o
 -10   3   1     3845.53     3842.18     63.98 o
  -9   3   1     1284.26     1244.42     36.32 o
  -8   3   1      282.03      245.06      7.31 o
  -7   3   1      196.61      184.35      3.67 o
  -6   3   1     3174.83     2980.67     40.40 o
  -5   3   1     2335.86     2324.94     31.04 o
  -4   3   1      546.63      504.30      7.05 o
  -3   3   1       71.41       29.50      1.16 o
  -2   3   1      268.67      243.40      3.94 o
  -1   3   1      105.88      167.18      5.26 o
   0   3   1      323.28      309.69      4.83 o
   1   3   1      126.80       88.11      5.11 o
   2   3   1     1083.14     1135.91     13.86 o
   3   3   1     1227.24     1094.60     33.84 o
   4   3   1     2924.54     2972.25     40.34 o
   5   3   1     1866.09     1796.62     24.64 o
   6   3   1        4.33        3.00      1.13 o
   7   3   1     1196.39     1157.54     16.79 o
   8   3   1     2885.04     2776.48    112.66 o
   9   3   1       37.92       37.84      4.68 o
  10   3   1     1376.39     1331.55     51.83 o
  11   3   1       25.63       23.75      2.40 o
  12   3   1     1823.76     1850.65     39.14 o
  13   3   1      740.58      749.82     47.83 o
  14   3   1      412.79      352.90     13.86 o
  15   3   1       31.25       44.30      6.50 o
  16   3   1     1225.23     1375.13     91.69 o
 -16   4   1       64.68       84.14     10.89 o
 -15   4   1      106.36      136.66      9.92 o
 -13   4   1      166.71      168.76     17.03 o
 -12   4   1       19.06        8.67      6.72 o
 -11   4   1      650.49      611.06     15.58 o
 -10   4   1     1593.97     1557.23     33.36 o
  -9   4   1      350.11      373.00      8.46 o
  -8   4   1       10.80       17.24      4.19 o
  -7   4   1     1083.86     1130.07     18.47 o
  -6   4   1      556.95      562.88      9.50 o
  -5   4   1     1213.83     1313.35     22.33 o
  -4   4   1       20.76       27.99      1.59 o
  -3   4   1      113.55      106.74      5.86 o
  -2   4   1     2959.01     2968.25     39.56 o
  -1   4   1      610.14      694.31     14.82 o
   0   4   1        7.99        6.60      5.45 o
   1   4   1      300.40      265.32      8.19 o
   2   4   1      936.49     1039.91     18.11 o
   3   4   1        0.52        2.22      0.53 o
   4   4   1      434.24      440.18     10.16 o
   5   4   1     1283.77     1257.91     35.76 o
   6   4   1      526.30      542.73      9.33 o
   7   4   1      958.63      998.65     20.87 o
   8   4   1      119.14      104.20      9.99 o
   9   4   1       94.62       98.56      3.94 o
  10   4   1       59.70       52.39      3.08 o
  11   4   1      152.04      149.18     10.16 o
  12   4   1        8.27       12.73      5.26 o
  13   4   1       18.15       11.61      3.79 o
  14   4   1        9.84        3.64      6.55 o
  15   4   1       68.31       57.63      7.46 o
 -15   5   1      176.11      210.56     12.31 o
 -14   5   1      204.71      215.17     43.59 o
 -13   5   1      214.24      218.46     11.70 o
 -12   5   1      165.20      161.58     17.22 o
 -11   5   1        0.19       15.25      4.81 o
 -10   5   1     2128.20     2189.59     68.94 o
  -9   5   1      325.36      299.85      8.54 o
  -8   5   1     1813.05     1887.95     32.74 o
  -7   5   1     3337.44     3298.32     93.49 o
  -6   5   1     1776.97     1747.46     58.35 o
  -5   5   1     2616.01     2681.84     39.99 o
  -4   5   1       82.42       88.55      2.01 o
  -3   5   1     3995.87     3891.57     56.35 o
  -2   5   1       21.08       17.94      1.15 o
  -1   5   1      497.06      478.65      7.31 o
   0   5   1      578.04      635.36     12.08 o
   1   5   1     3717.15     3664.33     95.05 o
   2   5   1      186.06      174.23      4.52 o
   3   5   1     2604.04     2705.58     52.62 o
   4   5   1      545.66      621.42     10.19 o
   5   5   1     2687.34     2658.61     39.37 o
   6   5   1      366.97      391.19      8.67 o
   7   5   1      681.74      711.77     13.95 o
   8   5   1       36.76       45.59      9.50 o
   9   5   1     1800.91     1799.90     36.79 o
  10   5   1     1341.13     1393.47     30.78 o
  11   5   1      238.54      245.56     25.11 o
  12   5   1       66.41       63.20      8.21 o
  13   5   1      200.74      264.41     16.71 o
  14   5   1      534.31      603.85     32.83 o
  15   5   1       16.87       19.61     12.45 o
 -14   6   1       31.64       35.72      7.66 o
 -13   6   1       79.34       68.01     13.94 o
 -12   6   1       10.54        3.71      4.32 o
 -11   6   1       35.05       38.99      9.88 o
 -10   6   1       19.32       11.19      5.05 o
  -9   6   1       29.87       27.60      6.42 o
  -8   6   1      138.82      137.26      7.09 o
  -7   6   1      345.84      393.47      9.24 o
  -6   6   1      742.91      716.38     13.94 o
  -5   6   1      236.50      220.43      5.70 o
  -4   6   1     1411.10     1492.39     27.68 o
  -3   6   1      109.44       98.23      6.42 o
  -2   6   1       96.62      103.06      2.47 o
  -1   6   1       17.94       16.43      7.36 o
   0   6   1      610.73      605.81     12.46 o
   1   6   1        1.81        0.38      2.29 o
   2   6   1      309.81      339.42      7.87 o
   3   6   1     1304.84     1369.67     24.34 o
   4   6   1      215.45      234.95     18.16 o
   5   6   1      458.63      529.15     21.41 o
   6   6   1       55.10       53.60      4.29 o
   7   6   1        7.14        0.53      4.86 o
   8   6   1       54.68       83.05     18.93 o
   9   6   1      182.55      178.84      7.32 o
  10   6   1      309.65      327.78     31.70 o
  11   6   1        1.04       -1.22      7.10 o
  12   6   1      240.46      210.24     17.09 o
  13   6   1        4.90       25.58      8.64 o
 -12   7   1       75.48       78.29      7.13 o
 -11   7   1       10.30        5.22      5.22 o
 -10   7   1      297.22      317.75     24.70 o
  -9   7   1        8.07        7.45     11.12 o
  -8   7   1      552.51      569.61     69.39 o
  -7   7   1      122.16       86.85      6.80 o
  -6   7   1      298.73      305.92     43.50 o
  -5   7   1      216.45      185.32      6.31 o
  -4   7   1      196.23      225.27      6.96 o
  -3   7   1     1575.47     1663.77    110.56 o
  -2   7   1      195.98      188.82      8.53 o
  -1   7   1     1122.63     1107.67     30.20 o
   0   7   1        2.09        2.11      3.02 o
   1   7   1      332.83      318.83     22.87 o
   2   7   1        6.19       14.95      6.03 o
   3   7   1      558.85      599.60     12.39 o
   4   7   1        1.06        1.88      2.82 o
   5   7   1      263.02      247.92      7.29 o
   6   7   1       44.13       39.16      6.14 o
   7   7   1      754.04      738.14     20.64 o
   8   7   1       72.29       89.96     22.26 o
   9   7   1      363.64      321.48     33.20 o
  10   7   1      488.88      531.95     22.76 o
  11   7   1       25.87       -0.74      5.78 o
  12   7   1      244.34      228.02     12.39 o
 -10   8   1        4.93        6.26      3.87 o
  -9   8   1       11.43       20.66      4.21 o
  -8   8   1      102.52       94.57     21.30 o
  -7   8   1        1.47       -0.20      2.75 o
  -6   8   1       21.62       24.89      8.86 o
  -5   8   1       20.17       13.15      5.18 o
  -4   8   1      149.99      170.11      8.60 o
  -3   8   1       88.50       99.61      5.41 o
  -2   8   1       35.87       46.28      5.00 o
  -1   8   1        8.30        7.89      4.13 o
   0   8   1       24.35       33.13      4.47 o
   1   8   1      314.02      319.60     41.22 o
   2   8   1       60.32       49.18      4.39 o
   3   8   1      122.48      100.67      5.74 o
   4   8   1      220.64      192.43     20.06 o
   5   8   1      360.36      391.91     12.63 o
   6   8   1        5.37        4.86      2.82 o
   7   8   1      131.81      155.59      8.30 o
   8   8   1        0.75        3.11      3.28 o
   9   8   1       77.59       51.27     13.00 o
  10   8   1       41.41       51.03      5.97 o
  -7   9   1        3.28       -8.39      5.60 o
  -6   9   1       23.64        9.73      8.23 o
  -5   9   1      145.49      195.81     15.74 o
  -4   9   1      207.45      155.77     14.05 o
  -3   9   1       17.04       21.45      3.76 o
  -2   9   1      109.39       85.45      6.46 o
  -1   9   1      471.34      452.01     19.79 o
   0   9   1       29.66       21.82      4.54 o
   1   9   1      218.35      265.03     12.62 o
   2   9   1        5.48       -5.60      3.76 o
   3   9   1      142.18      150.02      9.01 o
   4   9   1        0.43       16.08      5.30 o
   5   9   1       45.51       42.89      9.13 o
   6   9   1        1.94       18.03      7.89 o
   7   9   1      392.07      347.59     22.39 o
 -17   0   2       47.33       36.81      8.71 o
 -16   0   2      127.79      159.18     14.20 o
 -15   0   2      582.86      551.74     28.21 o
 -14   0   2       18.20       38.24      8.15 o
 -13   0   2      190.25      205.12      8.86 o
 -12   0   2        0.18        2.67      2.25 o
 -11   0   2      205.91      188.82      7.47 o
 -10   0   2     2478.32     2671.69     64.12 o
  -9   0   2       76.24       57.13      2.63 o
  -8   0   2       14.00        7.47      1.46 o
  -7   0   2     1191.44     1312.09     26.67 o
  -6   0   2      630.15      547.19      9.99 o
  -5   0   2      553.57      587.83     10.33 o
  -4   0   2     8253.76     8139.14    125.91 o
  -3   0   2      621.35      605.82     12.40 o
  -1   0   2        0.85        1.88      0.75 o
   2   0   2     5540.94     5529.99    123.95 o
   3   0   2     1615.65     1742.73     29.11 o
   4   0   2      668.06      647.56     10.86 o
   5   0   2     6417.70     6797.27    108.66 o
   6   0   2      912.44      829.43     14.50 o
   7   0   2     1836.27     1896.47     37.15 o
   8   0   2      396.60      392.33     11.53 o
   9   0   2     1005.33      880.43     22.99 o
  10   0   2      662.39      681.51     19.23 o
  11   0   2      104.59       74.71      5.03 o
  12   0   2       52.29       67.20      6.99 o
  13   0   2      210.44      202.38     13.22 o
  14   0   2       10.44       22.91      5.56 o
  15   0   2      322.22      325.58     19.57 o
  16   0   2      109.62      142.06     14.80 o
  17   0   2       56.48       47.33      8.53 o
 -17   1   2       16.82        8.46      4.61 o
 -16   1   2       16.27       23.32     11.59 o
 -15   1   2       30.82       31.10      3.50 o
 -14   1   2       77.42       82.27      5.15 o
 -13   1   2       43.20       23.29      2.90 o
 -12   1   2       15.41       21.80      3.33 o
 -11   1   2     1441.01     1458.14     30.39 o
 -10   1   2      649.34      668.45     13.01 o
  -9   1   2      202.72      186.38      7.76 o
  -8   1   2      131.29      129.87      8.32 o
  -7   1   2       26.02       29.78      1.34 o
  -6   1   2     1042.85     1089.13     14.39 o
  -5   1   2     1668.64     1666.53     21.16 o
  -4   1   2     1950.39     1991.24     22.48 o
  -3   1   2      428.67      382.80      6.44 o
  -2   1   2     1615.87     1521.90     29.54 o
   2   1   2     2028.94     2156.47     36.00 o
   3   1   2     1889.39     1879.63     24.95 o
   4   1   2     3034.27     2937.01     54.56 o
   5   1   2     1325.46     1385.14     39.57 o
   6   1   2      120.71      124.49      8.68 o
   7   1   2        6.34       18.29      7.49 o
   8   1   2     1446.73     1413.96     25.13 o
   9   1   2        2.84        3.07      0.90 o
  10   1   2      481.58      483.40     13.24 o
  11   1   2     1445.95     1467.69     58.75 o
  12   1   2      226.31      276.75     22.95 o
  13   1   2        4.16       10.49      5.43 o
  14   1   2       11.10       23.21      5.69 o
  15   1   2       83.76      116.17      7.42 o
  16   1   2      198.50      203.68     12.98 o
  17   1   2       19.08       25.25     16.15 o
 -17   2   2        5.43        4.08      4.51 o
 -16   2   2       36.62       29.24      3.72 o
 -15   2   2      148.07      213.29     15.34 o
 -14   2   2      118.80      132.73     12.47 o
 -13   2   2      431.66      447.49     18.33 o
 -12   2   2      114.76      116.01     15.74 o
 -11   2   2        0.05        3.42      1.73 o
 -10   2   2      168.36      147.43     13.28 o
  -9   2   2      451.03      402.27     22.18 o
  -8   2   2       57.45       48.14      8.02 o
  -7   2   2       72.25       60.54      2.01 o
  -6   2   2       39.14       51.28      1.45 o
  -5   2   2        2.49        5.90      0.96 o
  -4   2   2     3287.38     3441.79     50.03 o
  -3   2   2      736.72      698.97     20.04 o
  -2   2   2    20916.63    21521.66    269.39 o
  -1   2   2    15160.46    14600.17    344.31 o
   0   2   2     3002.94     3114.81     37.27 o
   1   2   2    26836.83    27214.88    609.41 o
   2   2   2     3189.08     3196.79     38.36 o
   3   2   2     1169.88     1147.97     36.77 o
   4   2   2     1931.82     2125.84     25.27 o
   5   2   2      647.06      658.95      9.85 o
   6   2   2     1199.84     1196.90     22.76 o
   7   2   2        0.65        0.59      4.54 o
   8   2   2      160.16      149.42      3.41 o
   9   2   2      151.14      130.04      3.40 o
  10   2   2      173.44      199.25      5.36 o
  11   2   2      106.36       83.35     12.92 o
  12   2   2       40.97       49.33     11.44 o
  13   2   2        2.78        2.25      2.68 o
  14   2   2        2.35        9.71      4.30 o
  15   2   2        2.56        7.08      8.85 o
  16   2   2       45.20       44.16      6.74 o
 -16   3   2        8.82        7.14      7.55 o
 -15   3   2       37.50       43.75      4.64 o
 -14   3   2       28.70       46.70      4.68 o
 -13   3   2      795.38      819.86     26.50 o
 -12   3   2        0.14       14.80      8.08 o
 -11   3   2        4.97        4.88      2.72 o
 -10   3   2      794.14      799.83     15.23 o
  -9   3   2     1310.77     1205.83     34.22 o
  -8   3   2       22.30       16.18      1.32 o
  -7   3   2      325.92      343.54     10.05 o
  -6   3   2      254.91      245.62     17.67 o
  -5   3   2      149.29      183.86     11.10 o
  -4   3   2      336.84      371.94      7.47 o
  -3   3   2       20.86       23.74      2.05 o
  -2   3   2     2138.62     2258.32     23.16 o
  -1   3   2      121.89       95.69      2.07 o
   0   3   2     7293.84     7911.17    294.01 o
   1   3   2      484.51      569.04      7.75 o
   2   3   2     1600.74     1601.83     27.93 o
   3   3   2      435.93      498.72     13.90 o
   4   3   2      164.96      151.23      3.59 o
   5   3   2       16.17       16.00      1.35 o
   6   3   2     1689.68     1778.75     40.87 o
   7   3   2     1448.81     1524.18     50.88 o
   8   3   2        1.40        3.12      0.96 o
   9   3   2       14.01       17.52      2.85 o
  10   3   2     2216.57     2169.13     59.61 o
  11   3   2      899.39      924.68     18.34 o
  12   3   2      269.67      263.48     11.70 o
  13   3   2       67.76       66.38     18.12 o
  14   3   2       44.26       72.79     16.08 o
  15   3   2       89.31       86.70      7.48 o
  16   3   2       35.15       34.06      7.38 o
 -16   4   2        0.16        5.34      4.16 o
 -15   4   2       63.24       40.05     10.27 o
 -14   4   2        7.46        7.92      6.20 o
 -13   4   2      417.71      480.39     15.24 o
 -12   4   2       73.88      101.80     25.56 o
 -11   4   2        6.64        9.31      2.87 o
 -10   4   2      346.04      349.25      9.73 o
  -9   4   2      671.92      651.36     12.28 o
  -8   4   2        0.44        5.27      1.43 o
  -7   4   2      160.13      144.88      3.70 o
  -6   4   2      624.71      623.94     18.95 o
  -5   4   2        0.57        1.64      1.31 o
  -4   4   2     2697.16     2845.59     42.44 o
  -3   4   2     2485.94     2585.62     32.55 o
  -2   4   2      887.01      988.77     35.38 o
  -1   4   2       33.24       29.55      3.51 o
   0   4   2     2166.59     2124.07     34.10 o
   1   4   2      142.48      177.76      9.05 o
   2   4   2       42.10       42.66      7.70 o
   3   4   2      374.95      341.92     23.21 o
   4   4   2      548.90      553.34     21.43 o
   5   4   2     1827.06     1945.48     35.96 o
   6   4   2     1376.12     1453.96     22.72 o
   7   4   2       88.89       93.34      4.30 o
   8   4   2       21.12       18.01      3.57 o
   9   4   2      393.08      416.77     11.89 o
  10   4   2      310.00      315.86      7.79 o
  11   4   2       20.01       19.96      3.02 o
  12   4   2       71.29       68.42     17.02 o
  13   4   2       10.68       19.91      6.78 o
  14   4   2        8.62        2.60     13.71 o
  15   4   2       11.09       -2.92      5.62 o
 -15   5   2       99.15      100.48      9.17 o
 -14   5   2       16.61        9.80      3.95 o
 -13   5   2      106.91       76.84      6.58 o
 -12   5   2      176.66      182.36     23.04 o
 -11   5   2      184.94      145.26     28.02 o
 -10   5   2      108.80      135.33      8.22 o
  -9   5   2      713.17      707.74     40.75 o
  -8   5   2       32.41       32.33      5.09 o
  -7   5   2       13.80       34.05      2.91 o
  -6   5   2      499.41      577.65     19.63 o
  -5   5   2      821.18      832.22     43.59 o
  -4   5   2       53.54       75.51      2.35 o
  -3   5   2      469.52      511.29      9.24 o
  -2   5   2     1669.34     1848.65     66.28 o
  -1   5   2      486.20      479.34      7.96 o
   0   5   2        1.16        9.04      1.95 o
   1   5   2       17.31       23.78      1.31 o
   2   5   2      371.99      422.54     30.56 o
   3   5   2       12.31        9.14      4.68 o
   4   5   2      385.15      399.21     15.25 o
   5   5   2       64.71       64.80      6.89 o
   6   5   2      994.15     1106.05     20.05 o
   7   5   2      457.66      496.06     32.30 o
   8   5   2      551.78      564.70     36.32 o
   9   5   2      398.66      363.44     13.25 o
  10   5   2      230.95      220.43     33.35 o
  11   5   2       50.64       54.46      4.37 o
  12   5   2       27.73       21.58     10.86 o
  13   5   2        0.24       -1.49     11.06 o
  14   5   2      121.83       96.04     27.29 o
 -14   6   2      233.51      189.07     27.23 o
 -13   6   2       30.58       22.16      5.05 o
 -12   6   2       65.62       72.37     10.09 o
 -11   6   2        0.36        6.98      5.30 o
 -10   6   2       22.40       17.26      5.84 o
  -9   6   2      119.91      118.54     20.32 o
  -8   6   2       90.42       89.73      8.19 o
  -7   6   2      339.29      336.70     23.03 o
  -6   6   2      413.87      424.91     23.80 o
  -5   6   2       19.96       29.03      2.60 o
  -4   6   2       61.37       63.15      6.91 o
  -3   6   2      193.56      196.70     14.57 o
  -2   6   2     1361.28     1354.48     20.54 o
  -1   6   2      197.90      209.18      8.62 o
   0   6   2      167.28      171.32      6.46 o
   1   6   2       39.03       35.55      1.11 o
   2   6   2      894.34      900.80     16.84 o
   3   6   2        0.64       -2.29      1.53 o
   4   6   2      513.52      516.10     14.44 o
   5   6   2       25.79       37.15     13.58 o
   6   6   2        0.28        5.11      2.72 o
   7   6   2      287.73      272.45      8.72 o
   8   6   2       11.56        1.29      9.18 o
   9   6   2       98.15       99.21      7.19 o
  10   6   2      113.06      111.50      7.66 o
  11   6   2      127.95      126.85      6.14 o
  12   6   2       25.51       14.97      4.70 o
  13   6   2       13.78       41.17     13.33 o
 -12   7   2        1.73        3.31      4.63 o
 -11   7   2       41.67       58.39      6.47 o
 -10   7   2      131.76      125.60     12.70 o
  -9   7   2        2.57       -5.14      3.42 o
  -8   7   2      235.71      291.63     38.37 o
  -7   7   2        4.29       17.79     12.83 o
  -6   7   2        0.03        2.45      7.47 o
  -5   7   2        8.96       16.63      3.72 o
  -4   7   2        0.28        0.84      1.86 o
  -3   7   2      805.85      857.49     30.67 o
  -2   7   2       66.46       93.64     14.09 o
  -1   7   2       78.08       84.99      6.16 o
   0   7   2      524.98      456.61     41.62 o
   1   7   2       52.34       44.67      6.46 o
   2   7   2       11.79       30.50      4.06 o
   3   7   2       17.34       18.60      6.24 o
   4   7   2      187.72      162.58      5.07 o
   5   7   2        0.48        6.40      6.22 o
   6   7   2      261.54      263.34      7.33 o
   7   7   2        0.29        4.84      3.36 o
   8   7   2       42.44       56.34      4.71 o
   9   7   2       76.24       84.74      6.76 o
  10   7   2      350.86      361.11     37.88 o
  11   7   2        5.42       17.61     14.03 o
  12   7   2        0.00        9.98     13.88 o
 -10   8   2        6.59       21.35      4.96 o
  -9   8   2       47.63       31.05      4.87 o
  -8   8   2        0.06       -1.70      4.86 o
  -7   8   2        2.36       -2.85      2.51 o
  -6   8   2        0.87        0.57      3.36 o
  -5   8   2        0.08       -4.13      4.09 o
  -4   8   2      311.04      292.19     11.94 o
  -3   8   2       32.72       32.68      3.76 o
  -2   8   2        8.21       -4.51      3.00 o
  -1   8   2        7.70        7.49      3.08 o
   0   8   2       20.76       17.71      3.16 o
   1   8   2       58.75       62.84     21.24 o
   2   8   2      121.59      148.59      8.04 o
   3   8   2        0.23       -2.22      3.34 o
   4   8   2       65.55       80.65      5.59 o
   5   8   2       57.76       53.52      4.46 o
   6   8   2        8.90        2.01      2.28 o
   7   8   2      115.14      139.49      6.51 o
   8   8   2      198.92      178.53      8.38 o
   9   8   2       94.75      113.50      7.62 o
  10   8   2        3.61       22.16      8.23 o
  -7   9   2        4.45        8.23      7.44 o
  -6   9   2       68.85       60.10      8.71 o
  -5   9   2        8.09        4.88      7.55 o
  -4   9   2       75.03       98.45     10.78 o
  -3   9   2       61.73       56.27      9.01 o
  -2   9   2        0.15        7.47      3.38 o
  -1   9   2       74.20       79.14      5.86 o
   0   9   2       50.96       63.14      6.46 o
   2   9   2      495.23      526.57     20.47 o
   3   9   2       68.76       51.68      5.56 o
   4   9   2       76.92       78.09      8.56 o
   5   9   2       17.52       24.04      6.46 o
   6   9   2        2.84        7.14      7.89 o
   7   9   2       31.87       18.33      8.64 o
 -17   1   3       21.60       36.64      9.05 o
 -16   1   3      174.81      159.91      7.62 o
 -15   1   3       88.81       59.77      8.92 o
 -14   1   3        0.04        8.38      3.74 o
 -13   1   3      426.42      412.11     13.45 o
 -12   1   3      547.55      504.05     12.51 o
 -11   1   3     1485.83     1454.72     25.49 o
 -10   1   3     3867.11     3780.38     62.22 o
  -9   1   3       75.40       94.31      9.13 o
  -8   1   3      215.39      186.29      3.96 o
  -7   1   3      977.11      997.52     14.25 o
  -6   1   3       41.68       47.74      1.33 o
  -5   1   3       39.57       74.53      1.42 o
  -4   1   3      680.07      616.13     28.73 o
  -3   1   3     1013.95     1013.41     15.41 o
  -1   1   3     8998.85     8414.85    306.01 o
   0   1   3       66.66       70.97      1.86 o
   1   1   3     1319.71     1444.44     23.96 o
   2   1   3      273.87      257.21      5.90 o
   3   1   3    14132.83    13899.15    342.78 o
   4   1   3      574.99      538.22      9.90 o
   5   1   3     4528.43     4356.43    153.57 o
   6   1   3     9070.98     9588.51    174.92 o
   7   1   3       37.53        9.55      4.15 o
   8   1   3        1.64        7.48      1.97 o
   9   1   3       53.75       53.72      9.37 o
  10   1   3     2964.78     3005.28     49.75 o
  11   1   3      252.03      274.94      6.77 o
  12   1   3      194.53      227.22      8.24 o
  13   1   3      294.58      274.49     27.34 o
  14   1   3      401.40      468.38     36.75 o
  15   1   3       78.22      104.59     11.17 o
  16   1   3       83.24      109.13     10.42 o
  17   1   3        0.44        5.66      4.50 o
 -17   2   3       12.51        8.97     13.71 o
 -16   2   3       73.00       80.45      6.90 o
 -15   2   3       98.37      102.64     10.22 o
 -14   2   3        7.96       12.35      4.15 o
 -13   2   3       77.05       71.81     10.22 o
 -12   2   3      567.79      561.62     26.88 o
 -11   2   3       67.46       68.44      7.46 o
 -10   2   3       39.27       28.49     17.62 o
  -9   2   3      545.55      555.35     21.67 o
  -8   2   3      690.28      688.48     29.30 o
  -7   2   3      255.96      242.88      4.78 o
  -6   2   3     4182.21     4431.70     53.24 o
  -5   2   3     1120.16     1181.26     23.33 o
  -4   2   3       91.71       73.08      1.65 o
  -3   2   3     9121.77     8897.69     98.37 o
  -2   2   3       77.76       86.04      8.49 o
   0   2   3     4530.99     4535.78     57.45 o
   1   2   3     1754.42     1629.74     26.55 o
   2   2   3     1315.18     1358.98     28.58 o
   3   2   3     1696.55     1806.44     24.46 o
   4   2   3       79.27       72.10      8.00 o
   5   2   3     8239.73     8625.13    410.81 o
   6   2   3      163.78      178.83      4.54 o
   7   2   3       42.93       33.72      1.56 o
   8   2   3     1374.76     1385.68     25.18 o
   9   2   3        2.55        3.30      3.38 o
  10   2   3       14.01       14.72      3.74 o
  11   2   3      409.58      378.30     26.22 o
  12   2   3      545.43      497.58     37.92 o
  13   2   3     1030.10      965.23     38.20 o
  14   2   3       84.58       91.17      4.98 o
  15   2   3       88.97       90.94      7.02 o
  16   2   3       72.04      111.49      8.90 o
 -17   3   3        2.20       20.33      5.70 o
 -16   3   3        0.40       -1.67      9.20 o
 -15   3   3        0.88        1.64      6.55 o
 -14   3   3        2.31       17.85      3.35 o
 -13   3   3        2.11       14.21      9.24 o
 -12   3   3      694.26      590.95     15.33 o
 -11   3   3     1295.26     1265.70     27.04 o
 -10   3   3     1171.20     1141.35     30.33 o
  -9   3   3      520.72      479.76     16.45 o
  -8   3   3       85.91       90.74      5.03 o
  -7   3   3     4139.54     4366.85    116.23 o
  -6   3   3     1727.87     1756.51     24.12 o
  -5   3   3        0.87        1.35      0.63 o
  -4   3   3      103.26       83.97      4.75 o
  -3   3   3       75.18       69.20      2.44 o
  -2   3   3     2129.05     2075.27     84.81 o
  -1   3   3     5091.85     5358.07     69.20 o
   0   3   3     3679.88     3905.04     44.74 o
   1   3   3      242.90      225.31      3.29 o
   2   3   3      453.80      478.41      6.78 o
   3   3   3       26.47       38.46      1.79 o
   4   3   3      830.14      867.09     23.33 o
   5   3   3       95.57       94.92      5.50 o
   6   3   3      339.68      328.67     20.83 o
   7   3   3      111.99      137.22      5.71 o
   8   3   3     2049.11     1969.88     34.41 o
   9   3   3      435.12      431.96      9.38 o
  10   3   3     1790.59     1953.71     33.85 o
  11   3   3     1078.23     1134.70     22.16 o
  12   3   3        0.51        3.26      5.62 o
  13   3   3       10.50        9.06      4.71 o
  14   3   3      492.29      538.05     15.92 o
  15   3   3        0.28        8.98      6.16 o
  16   3   3       78.82       95.93      8.26 o
 -16   4   3       23.17       16.42      8.60 o
 -15   4   3       78.27       96.64     12.45 o
 -14   4   3       90.70       75.28      6.05 o
 -13   4   3      204.25      225.72     10.91 o
 -12   4   3       21.38       30.54     12.38 o
 -11   4   3      182.21      196.23      9.93 o
 -10   4   3      297.10      293.08      8.23 o
  -9   4   3        2.01        3.02      1.10 o
  -8   4   3      131.37      121.31      8.92 o
  -7   4   3      652.05      624.83     59.33 o
  -6   4   3     1367.53     1529.19     20.88 o
  -5   4   3      884.28      941.00     14.89 o
  -4   4   3     1424.22     1394.58     19.00 o
  -3   4   3     2280.42     2377.23     89.23 o
  -2   4   3     3534.25     3590.48     45.97 o
  -1   4   3     7945.89     8784.81    121.31 o
   0   4   3     2104.68     2369.64     57.71 o
   1   4   3      984.86     1124.34     28.60 o
   2   4   3      269.20      282.25      5.54 o
   3   4   3      112.12      114.50      4.81 o
   4   4   3      331.87      330.37     16.17 o
   5   4   3      668.97      699.42     11.81 o
   6   4   3      512.33      531.57     31.96 o
   7   4   3        5.97       10.49      1.67 o
   8   4   3        0.42        2.13      1.90 o
   9   4   3      229.21      231.35     15.10 o
  10   4   3      291.23      283.33      7.38 o
  11   4   3      486.90      441.21     20.38 o
  12   4   3      152.99      142.04     29.52 o
  13   4   3        8.70        9.86      6.72 o
  14   4   3       24.15        7.20      5.17 o
  15   4   3      127.49      127.67      9.58 o
 -15   5   3        9.99        2.97      5.22 o
 -14   5   3       22.27       40.40      6.93 o
 -13   5   3       21.08       23.59     15.08 o
 -12   5   3      541.71      557.77     35.68 o
 -11   5   3       93.44       94.06     27.68 o
 -10   5   3       58.01       49.76      4.85 o
  -9   5   3        3.55       10.48      4.53 o
  -8   5   3     1132.84     1156.63     20.69 o
  -7   5   3      690.34      741.97     52.72 o
  -6   5   3      354.57      370.29     29.41 o
  -5   5   3      865.14      899.04     14.51 o
  -4   5   3       93.21      112.82      6.31 o
  -3   5   3      303.12      331.54      6.99 o
  -2   5   3       88.52       86.81     13.22 o
  -1   5   3      500.35      568.30     12.53 o
   0   5   3      277.31      323.07     13.63 o
   1   5   3      406.46      452.49     32.28 o
   2   5   3       14.25        5.72      3.36 o
   3   5   3      110.44      130.09      4.81 o
   4   5   3       35.21       29.15      1.34 o
   5   5   3      751.39      745.76     21.18 o
   6   5   3        0.23        0.70      3.02 o
   7   5   3      195.32      167.49     11.06 o
   8   5   3      353.97      343.01     10.70 o
   9   5   3      124.78      147.28     19.64 o
  10   5   3      356.05      375.37     21.88 o
  11   5   3     1029.82     1025.04     23.86 o
  12   5   3       46.47       58.56      5.88 o
  13   5   3      208.93      188.93     26.97 o
  14   5   3       54.84       77.40      7.04 o
 -14   6   3      217.85      201.82     16.53 o
 -13   6   3        0.63       35.38      7.85 o
 -12   6   3       11.07       11.19      4.38 o
 -11   6   3      146.20      152.82      8.52 o
 -10   6   3        3.37       10.48      5.26 o
  -9   6   3        5.24       20.04     18.25 o
  -8   6   3       15.28        8.96      5.09 o
  -7   6   3       23.90       25.29      2.59 o
  -6   6   3      255.43      275.43     18.12 o
  -5   6   3      286.49      319.18      7.58 o
  -4   6   3       46.85       54.59      4.00 o
  -3   6   3      184.22      172.86     20.04 o
  -2   6   3      363.91      372.10      6.78 o
  -1   6   3      441.85      368.46     21.49 o
   0   6   3       15.19       32.09     11.08 o
   1   6   3     1385.19     1317.32     20.61 o
   2   6   3      754.64      853.91     58.39 o
   3   6   3        1.32        2.54      3.93 o
   4   6   3      163.67      160.83      5.89 o
   5   6   3      517.67      468.14     41.96 o
   6   6   3       23.27       27.17     15.87 o
   7   6   3      156.59      159.33      6.30 o
   8   6   3      662.61      696.48     81.32 o
   9   6   3        3.96        6.40      6.74 o
  10   6   3       83.21       78.86      5.05 o
  11   6   3        0.04       -0.31      3.83 o
  12   6   3       44.63       18.74      4.51 o
  13   6   3        4.20        0.95     19.57 o
 -12   7   3      111.78      126.43     14.39 o
 -11   7   3       11.35        0.52      5.82 o
 -10   7   3      295.71      303.91     14.46 o
  -9   7   3       61.20       66.38      5.31 o
  -8   7   3      311.41      295.85     12.73 o
  -7   7   3        6.44        8.77      3.24 o
  -6   7   3       18.31       21.50      4.13 o
  -5   7   3       44.79       67.21      3.50 o
  -4   7   3      341.91      339.38     18.50 o
  -3   7   3      188.79      203.58     12.26 o
  -2   7   3        9.95       10.37      2.71 o
  -1   7   3      337.76      337.98     33.97 o
   0   7   3       44.39       53.80      5.03 o
   1   7   3       11.04       35.28      8.11 o
   2   7   3       33.43       30.82      5.99 o
   3   7   3       57.31       50.40      2.79 o
   4   7   3        5.55        9.05      2.06 o
   5   7   3      510.09      477.52     10.78 o
   6   7   3        8.14       14.45      6.22 o
   7   7   3      841.88      825.10     35.85 o
   8   7   3       36.17       29.95     10.39 o
   9   7   3        9.74       11.55      9.16 o
  10   7   3      132.02      122.63      7.01 o
  11   7   3      123.12       97.62     20.15 o
 -10   8   3       89.56       97.97     20.70 o
  -9   8   3        9.22       16.41      3.98 o
  -8   8   3       14.73       13.86      5.63 o
  -7   8   3        0.01       -0.43      3.00 o
  -6   8   3       31.53       12.02      7.14 o
  -5   8   3       12.20       13.86      7.06 o
  -4   8   3      121.72      125.91      7.40 o
  -3   8   3        0.43        5.10      2.71 o
  -2   8   3        2.35        5.93      2.54 o
  -1   8   3      513.20      444.02     42.59 o
   0   8   3       16.91        9.01      3.72 o
   1   8   3       34.37       29.52      4.29 o
   2   8   3      244.07      288.53     10.12 o
   3   8   3       70.24       76.73     16.94 o
   4   8   3       35.40       45.45      3.59 o
   5   8   3      114.10      106.54      4.62 o
   6   8   3       27.12       23.65      7.64 o
   7   8   3      273.10      271.27     10.72 o
   8   8   3       23.03       19.37      4.47 o
   9   8   3       52.57       46.39      4.47 o
  -7   9   3        2.11       -6.70      4.47 o
  -6   9   3       30.29       32.23      9.01 o
  -5   9   3        2.49        5.22      4.88 o
  -4   9   3        4.53       15.32      7.89 o
  -3   9   3       96.94       56.27      9.32 o
  -2   9   3        4.26        7.89      4.13 o
  -1   9   3       55.06       39.44      4.62 o
   0   9   3        4.01        3.76      4.13 o
   1   9   3       42.95       52.91      5.27 o
   2   9   3        1.01        2.76      4.11 o
   3   9   3        1.82       -0.98      3.15 o
   4   9   3       12.88        9.62      4.69 o
   5   9   3       77.32       68.99     21.41 o
   6   9   3       99.09       90.74      7.91 o
 -17   0   4      899.66      991.84     57.36 o
 -16   0   4       33.92       58.90      8.94 o
 -15   0   4     1152.59     1203.50     52.44 o
 -14   0   4      215.86      207.90      8.38 o
 -13   0   4     1674.52     1750.84     45.41 o
 -12   0   4       43.64       42.41      4.06 o
 -11   0   4    10316.62    10779.09    241.44 o
 -10   0   4     1357.42     1388.98     33.24 o
  -9   0   4      233.58      217.52      5.71 o
  -8   0   4     1467.25     1291.09     25.05 o
  -7   0   4     5260.53     5192.27     94.95 o
  -6   0   4       13.27       34.26      1.58 o
  -5   0   4      212.98      150.02      5.22 o
  -4   0   4    24996.06    23436.02    415.39 o
  -3   0   4      797.72      652.48     15.85 o
   1   0   4       16.58       13.15      1.54 o
   3   0   4     1583.86     1387.55     25.99 o
   4   0   4    29401.69    29034.56    515.19 o
   5   0   4     1528.38     1609.46     26.44 o
   6   0   4    21168.45    22235.34    398.83 o
   7   0   4     1022.04      984.55     24.34 o
   8   0   4     1718.93     1673.84     57.09 o
   9   0   4       15.63       22.16      4.92 o
  10   0   4      860.87      764.86     30.01 o
  11   0   4      452.95      388.50     18.33 o
  12   0   4     1539.28     1691.34     58.97 o
  13   0   4      723.67      781.05     34.67 o
  14   0   4      308.26      247.04     15.21 o
  15   0   4     1505.73     1466.62     60.85 o
  16   0   4       63.60       93.53     10.86 o
 -17   1   4        0.82       -5.11      7.55 o
 -16   1   4       69.03       72.85      8.09 o
 -15   1   4       81.09       85.24      5.29 o
 -14   1   4      509.01      532.60     45.17 o
 -13   1   4      413.23      393.12     14.12 o
 -12   1   4     1167.60     1138.07    111.82 o
 -11   1   4      687.93      641.94     12.87 o
 -10   1   4      860.51      837.64     41.88 o
  -9   1   4       32.40       51.61      6.52 o
  -8   1   4      448.47      477.94     16.90 o
  -7   1   4      431.73      392.74      8.06 o
  -6   1   4     7705.26     7904.11     96.51 o
  -5   1   4      647.25      679.99      8.58 o
  -4   1   4       46.52       53.65      1.25 o
  -3   1   4      941.84      846.26     14.36 o
  -2   1   4     2152.91     2087.88     38.98 o
  -1   1   4      327.73      324.78      8.39 o
   0   1   4      117.09      104.25      2.18 o
   1   1   4     1080.71     1118.74     20.79 o
   2   1   4     3393.50     3391.80     44.70 o
   3   1   4      398.86      395.83      7.32 o
   4   1   4     2597.24     2895.04     42.08 o
   5   1   4      680.09      682.07     12.66 o
   6   1   4     3268.43     3170.47     64.25 o
   7   1   4      195.68      207.72      5.98 o
   8   1   4        0.00       -4.51      3.00 o
   9   1   4        4.34       10.43      8.24 o
  10   1   4      471.26      451.65     12.03 o
  11   1   4      156.46      137.69     25.62 o
  12   1   4      129.26      152.73      6.45 o
  13   1   4       69.97       84.42      5.51 o
  14   1   4       23.40       35.27      9.00 o
  15   1   4       70.97       68.76      6.38 o
  16   1   4       34.98       28.98      6.59 o
 -17   2   4      917.89     1030.01     49.66 o
 -16   2   4        0.00        1.26      3.94 o
 -15   2   4      947.03     1003.14     88.81 o
 -14   2   4        3.98       16.24      3.58 o
 -13   2   4      411.10      436.23     12.41 o
 -12   2   4       21.21       12.71      6.89 o
 -11   2   4     4472.00     4461.19     99.14 o
 -10   2   4     1721.00     1712.18     44.59 o
  -9   2   4     1086.54     1011.53     20.23 o
  -8   2   4     1496.35     1493.65     38.82 o
  -7   2   4     2905.62     2845.17     81.85 o
  -6   2   4      498.65      455.01      8.68 o
  -5   2   4     1612.93     1661.23     22.35 o
  -4   2   4      323.06      210.37     11.81 o
  -3   2   4     6060.56     5769.98    136.16 o
  -2   2   4     1049.82     1240.63     15.76 o
  -1   2   4     2605.03     2636.69     54.07 o
   1   2   4     3276.63     3329.83     52.97 o
   2   2   4     2683.74     2491.81     53.21 o
   3   2   4     4992.08     5144.99     66.84 o
   4   2   4     5529.93     5443.47    312.23 o
   5   2   4      107.98       89.72      9.48 o
   6   2   4     1118.40     1110.57     20.09 o
   7   2   4      601.98      583.38     21.54 o
   8   2   4      690.33      694.91     23.38 o
   9   2   4      273.25      286.34     26.84 o
  10   2   4      305.08      306.72     24.55 o
  11   2   4      362.42      360.59      9.32 o
  12   2   4      210.10      253.99      8.69 o
  13   2   4      241.94      266.84      9.45 o
  14   2   4        8.61        2.40      3.21 o
  15   2   4      691.12      723.81    105.68 o
  16   2   4       58.02       68.47     22.61 o
 -17   3   4       54.36       68.19     25.67 o
 -16   3   4        7.32       10.86      5.24 o
 -15   3   4       41.60       38.67     10.37 o
 -14   3   4      299.18      267.95     42.58 o
 -13   3   4      159.62      155.03     17.52 o
 -12   3   4     1530.31     1376.13     29.79 o
 -11   3   4      973.90      924.55     20.69 o
 -10   3   4      944.33      924.54     16.63 o
  -9   3   4      107.46       98.12      2.66 o
  -8   3   4      237.65      258.16     10.59 o
  -7   3   4      682.13      692.20     10.11 o
  -6   3   4     1496.21     1585.08     33.84 o
  -5   3   4     1047.49     1083.44     14.34 o
  -4   3   4      811.69      861.83     19.44 o
  -3   3   4     1261.43     1269.25     15.46 o
  -2   3   4        6.88        7.70      0.80 o
  -1   3   4     1029.14      988.16     31.65 o
   0   3   4     1504.24     1629.55     20.27 o
   1   3   4       18.85       15.57      2.22 o
   2   3   4        0.07        5.73      1.50 o
   3   3   4      105.33      130.35      5.07 o
   4   3   4     5348.91     5616.27     80.92 o
   5   3   4        0.72        6.76      1.18 o
   6   3   4      225.37      219.00      6.57 o
   7   3   4        9.29        7.91      4.51 o
   8   3   4      264.23      255.53     12.17 o
   9   3   4       44.49       42.23     14.95 o
  10   3   4     1509.68     1571.91     36.13 o
  11   3   4     1172.68     1143.20     82.84 o
  12   3   4        9.77       13.17      7.14 o
  13   3   4       88.52      103.67      6.13 o
  14   3   4       28.44        6.35      3.42 o
  16   3   4       63.99       57.31     14.80 o
 -16   4   4        9.45       -1.50      5.26 o
 -15   4   4      532.45      599.17     49.96 o
 -14   4   4       68.46       71.48     18.16 o
 -13   4   4      314.21      357.80     14.23 o
 -12   4   4       35.31       29.57      3.46 o
 -11   4   4      180.87      186.55     19.64 o
 -10   4   4      810.52      719.31     16.70 o
  -9   4   4      669.07      674.28     17.71 o
  -8   4   4     1687.11     1657.44     35.50 o
  -7   4   4     1363.30     1328.36     23.31 o
  -6   4   4      940.36      911.20     13.23 o
  -5   4   4     5821.29     5931.06    101.32 o
  -4   4   4     1384.68     1330.29     18.57 o
  -3   4   4     1187.49     1125.42     22.69 o
  -2   4   4     4265.36     4243.79     55.57 o
  -1   4   4     1014.92     1072.63     15.87 o
   0   4   4    16664.25    17667.56    221.99 o
   1   4   4       51.28       58.60      2.80 o
   2   4   4     1655.10     1610.17     23.90 o
   3   4   4      157.83      206.69      5.88 o
   4   4   4     1713.85     1804.43     98.75 o
   5   4   4      774.99      765.30     26.91 o
   6   4   4      655.85      651.52     27.34 o
   7   4   4      563.63      529.89      9.64 o
   8   4   4     1052.04     1039.06     34.99 o
   9   4   4      194.69      164.67      5.70 o
  10   4   4       94.36       96.48      6.33 o
  11   4   4     1979.26     1987.72     44.96 o
  12   4   4      305.72      373.22     47.35 o
  13   4   4       89.31       64.21      8.23 o
  14   4   4      158.67      184.81     27.59 o
  15   4   4      209.56      255.89     13.36 o
 -15   5   4       11.19       12.10      7.70 o
 -14   5   4       27.24       23.46      5.41 o
 -13   5   4       26.22       42.69     22.37 o
 -12   5   4      148.39      129.64     12.53 o
 -11   5   4       14.11        8.51      7.12 o
 -10   5   4       94.52       84.58     16.45 o
  -9   5   4      214.48      240.99      9.35 o
  -8   5   4      171.57      163.06      7.79 o
  -7   5   4       96.32       95.49      3.14 o
  -6   5   4       15.92       16.87      1.63 o
  -5   5   4      751.78      798.04     12.89 o
  -4   5   4     1851.97     1935.16     29.08 o
  -3   5   4       28.81       32.15      4.39 o
  -2   5   4      469.10      439.09      7.70 o
  -1   5   4       48.29       55.52      1.30 o
   0   5   4      162.37      137.38      7.94 o
   1   5   4      395.22      428.35     15.91 o
   2   5   4       56.53       82.77     11.29 o
   3   5   4      709.47      736.41     21.52 o
   4   5   4      872.39      938.05     32.17 o
   5   5   4       76.61       79.81      3.16 o
   6   5   4      306.96      309.27      7.46 o
   7   5   4      132.78      124.22      4.75 o
   8   5   4      619.63      558.92     25.18 o
   9   5   4      353.73      323.01      9.67 o
  10   5   4      361.38      402.59     11.96 o
  11   5   4        6.50       14.66      4.94 o
  12   5   4        1.86       25.52     25.92 o
  13   5   4       11.11        8.08      4.00 o
  14   5   4        0.99       -4.34      4.22 o
 -14   6   4        2.70       12.28      7.31 o
 -13   6   4      199.37      232.22     19.72 o
 -12   6   4       16.35       11.57     16.34 o
 -11   6   4      317.67      291.54     19.76 o
 -10   6   4      152.41      153.60     41.52 o
  -9   6   4      601.21      608.70     18.94 o
  -8   6   4      180.01      165.46     10.18 o
  -7   6   4      268.21      285.78     29.75 o
  -6   6   4      588.27      552.84     20.96 o
  -5   6   4     1444.35     1440.22     38.43 o
  -4   6   4     3849.67     3748.59     62.08 o
  -3   6   4      258.98      255.93      6.10 o
  -2   6   4     1932.45     1915.76     28.50 o
  -1   6   4      621.94      692.98     24.15 o
   0   6   4     5076.18     5378.76    445.85 o
   1   6   4        1.23       11.15      4.54 o
   2   6   4     1554.33     1600.18     32.39 o
   3   6   4      101.46       89.62      4.12 o
   4   6   4     2935.65     2994.74     58.06 o
   5   6   4       66.16       69.20      4.20 o
   6   6   4     1705.29     1760.74     93.41 o
   7   6   4       48.31       59.13     14.37 o
   8   6   4      707.21      790.60     22.22 o
   9   6   4      388.67      402.11     12.08 o
  10   6   4       94.07       90.96      8.34 o
  11   6   4      371.81      345.36     21.86 o
  12   6   4      335.23      287.81     25.95 o
  13   6   4      232.64      204.83     13.13 o
 -12   7   4       60.27       58.90      7.74 o
 -11   7   4        0.18        1.70     15.89 o
 -10   7   4      281.57      250.83     25.07 o
  -9   7   4        3.09        7.05      2.99 o
  -8   7   4        1.59       19.07      8.88 o
  -7   7   4       23.11       20.74      8.79 o
  -6   7   4      299.22      252.83      9.45 o
  -5   7   4      769.02      833.34     16.21 o
  -4   7   4       81.21       77.18      8.28 o
  -3   7   4      253.87      256.45      6.55 o
  -2   7   4     1130.53     1119.37     24.47 o
  -1   7   4       21.98       43.95      4.62 o
   0   7   4      528.85      556.32     16.45 o
   1   7   4       48.90       43.95      4.27 o
   2   7   4      329.00      349.61     44.12 o
   3   7   4      330.23      328.74     32.10 o
   4   7   4      279.35      267.20      8.07 o
   5   7   4      321.54      319.35     25.49 o
   6   7   4      565.67      644.21     36.94 o
   7   7   4       51.25       81.54     17.86 o
   8   7   4        6.35        4.51      5.62 o
   9   7   4      129.83      121.25     12.17 o
  10   7   4      459.74      451.00     23.23 o
  11   7   4      285.54      266.68     14.27 o
 -10   8   4       43.72       52.31      7.01 o
  -9   8   4      495.10      520.59     20.51 o
  -8   8   4       33.43       56.16     10.78 o
  -7   8   4      178.99      193.29     29.77 o
  -6   8   4       99.01       79.48      9.32 o
  -5   8   4       16.10        4.13      4.88 o
  -4   8   4      363.34      320.80     10.40 o
  -3   8   4        3.44        4.24      5.45 o
  -2   8   4      299.33      308.85     10.31 o
  -1   8   4       38.83       23.49      5.20 o
   0   8   4      437.60      477.52     70.82 o
   1   8   4       49.10       71.04      4.94 o
   2   8   4      927.39      962.67     83.01 o
   3   8   4       28.14       13.11      5.86 o
   4   8   4       63.46       64.71      4.84 o
   5   8   4       47.86       27.81      4.34 o
   6   8   4      412.47      433.68     37.26 o
   7   8   4       43.06       56.33     15.91 o
   8   8   4       69.75       71.44      5.45 o
   9   8   4      283.36      277.54     11.43 o
  -7   9   4        4.15        4.88      6.42 o
  -6   9   4       26.90        1.50      5.63 o
  -5   9   4      335.45      333.32     21.94 o
  -4   9   4       18.91       43.95      8.98 o
  -3   9   4        9.08        7.14      4.88 o
  -2   9   4       42.12       33.41      7.32 o
  -1   9   4       36.37       34.54      4.53 o
   0   9   4       96.18      102.73      6.69 o
   1   9   4       67.20       58.94     23.63 o
   2   9   4        8.49        1.97      9.00 o
   3   9   4       87.78      105.07     15.57 o
   4   9   4        6.04       15.03      7.51 o
   5   9   4       30.40       30.37      6.18 o
   6   9   4        4.36       -5.97      7.85 o
 -17   1   5       87.94       99.46      9.12 o
 -16   1   5      242.06      249.82     12.73 o
 -15   1   5       11.19       29.47     13.45 o
 -14   1   5     1285.81     1308.79     74.37 o
 -13   1   5      431.40      394.16     11.38 o
 -12   1   5      519.10      526.94     19.70 o
 -11   1   5       59.53       47.90     12.92 o
 -10   1   5     6282.31     6042.60     86.87 o
  -9   1   5     1212.19     1208.71     49.19 o
  -8   1   5      336.69      268.05     13.30 o
  -7   1   5     8071.62     8126.00    204.07 o
  -6   1   5      534.99      695.69      9.32 o
  -5   1   5     6401.62     6179.30     79.72 o
  -4   1   5     1064.21      948.92     14.89 o
  -3   1   5    17573.80    15510.04    239.04 o
  -2   1   5     1428.34     1347.28     24.06 o
   0   1   5      304.25      291.71      6.63 o
   1   1   5     9657.12     9568.37    121.97 o
   2   1   5      352.29      369.24      5.79 o
   3   1   5     4476.39     4279.77     55.59 o
   4   1   5      114.13       84.03      3.19 o
   5   1   5    27436.50    27613.54    525.03 o
   6   1   5       29.47       27.06     11.72 o
   7   1   5     1511.65     1552.67     47.59 o
   8   1   5        3.00        2.02      2.25 o
   9   1   5     3972.31     3973.20    117.92 o
  10   1   5      141.49      126.56      5.55 o
  11   1   5      177.80      192.89     20.70 o
  12   1   5     1076.37     1323.38     53.92 o
  13   1   5      266.90      239.35     18.97 o
  14   1   5     1121.69     1133.31     43.76 o
  15   1   5      121.45      136.85      8.96 o
  16   1   5     1330.67     1566.31     54.10 o
 -16   2   5        0.18       12.49      4.15 o
 -15   2   5       58.36       50.04      9.13 o
 -14   2   5        1.86        5.85      3.50 o
 -13   2   5      343.99      342.87      9.96 o
 -12   2   5       57.79       33.27      3.67 o
 -11   2   5      752.15      717.77     55.91 o
 -10   2   5      947.81      955.92     20.62 o
  -9   2   5      495.42      441.50     23.85 o
  -8   2   5       83.39      126.62      5.03 o
  -7   2   5     1777.13     1820.10     25.13 o
  -6   2   5       53.85       50.09      2.20 o
  -5   2   5        0.61        2.35      1.13 o
  -4   2   5     1568.49     1615.34     20.73 o
  -3   2   5      145.61      167.97     15.55 o
  -2   2   5     5529.04     5540.90     78.33 o
  -1   2   5     4073.01     3899.72     50.47 o
   0   2   5     3528.33     3554.74     50.52 o
   1   2   5     1121.08     1096.23     26.33 o
   2   2   5       78.40       93.06      3.76 o
   3   2   5     1462.29     1383.23     19.36 o
   4   2   5     8327.49     8535.00    166.55 o
   5   2   5        8.96        8.98      1.43 o
   6   2   5       42.15       61.92      5.20 o
   7   2   5      281.32      274.41      6.57 o
   8   2   5       48.58       36.63      7.64 o
   9   2   5      449.50      447.61     22.76 o
  10   2   5       69.48       72.97      4.41 o
  11   2   5      109.65      105.41     15.70 o
  12   2   5      121.65      130.40      5.62 o
  13   2   5        0.26        4.43      6.18 o
  14   2   5       86.12       68.02      8.92 o
  16   2   5      232.72      242.80     23.76 o
 -17   3   5       31.46       69.45     11.94 o
 -16   3   5      783.57      935.31     49.81 o
 -15   3   5        9.81       -0.52      2.49 o
 -14   3   5      829.01      900.38     22.17 o
 -13   3   5       18.43       14.27      4.09 o
 -12   3   5      838.66      778.10     31.61 o
 -11   3   5      276.64      266.24     34.61 o
 -10   3   5     2387.85     2409.17    107.65 o
  -9   3   5      128.96      131.49     17.47 o
  -8   3   5     1181.11     1037.76     15.42 o
  -7   3   5     1529.56     1499.79     46.52 o
  -6   3   5     2291.65     2187.11     63.27 o
  -5   3   5     1927.92     1796.70     25.54 o
  -4   3   5      146.20      162.48      2.91 o
  -3   3   5     1974.64     1713.51     60.64 o
  -2   3   5     1564.07     1541.96     21.33 o
  -1   3   5      800.19      653.82     13.39 o
   0   3   5     2458.59     2578.01     36.87 o
   1   3   5      731.20      552.15      9.18 o
   2   3   5     1690.88     1779.03     26.71 o
   3   3   5      562.71      468.72     11.76 o
   4   3   5     1075.81     1075.58     59.87 o
   5   3   5     2052.57     2013.92     34.43 o
   6   3   5      292.14      287.25      6.51 o
   7   3   5     1101.45     1037.78     32.55 o
   8   3   5     1147.14     1121.94     18.40 o
   9   3   5      126.28      125.44      4.79 o
  10   3   5     1239.93     1273.66     23.94 o
  11   3   5      109.10       98.72      5.03 o
  12   3   5     2151.77     2189.42     46.17 o
  13   3   5      222.79      233.43     28.30 o
  14   3   5      213.54      228.87     12.09 o
  15   3   5        7.85        4.54      4.10 o
 -16   4   5       13.80       16.65     15.19 o
 -15   4   5        7.21       25.92      9.97 o
 -14   4   5       38.29       28.48      5.44 o
 -13   4   5       49.65       51.40      8.79 o
 -12   4   5       14.77        5.25      6.22 o
 -11   4   5       69.37       42.89      4.06 o
 -10   4   5      217.06      180.24      6.45 o
  -9   4   5      383.12      405.48     10.39 o
  -8   4   5      107.59      143.98      8.98 o
  -7   4   5        7.36       13.04      6.57 o
  -6   4   5      136.14      150.13      3.41 o
  -5   4   5       33.51       42.55      4.34 o
  -4   4   5      190.60      182.56      6.59 o
  -3   4   5     4639.45     4970.48     67.03 o
  -2   4   5     5556.96     5700.13    164.44 o
  -1   4   5      126.07      123.93      3.66 o
   0   4   5     8168.92     8903.92    124.75 o
   1   4   5        9.42       17.67      5.07 o
   2   4   5       21.26       18.35      1.28 o
   3   4   5       58.76       67.00      6.42 o
   4   4   5      178.03      189.74      4.23 o
   5   4   5      198.99      178.27     10.93 o
   6   4   5      421.55      431.68      9.11 o
   7   4   5      556.81      551.81     10.24 o
   8   4   5       82.65       57.66     10.80 o
   9   4   5      295.06      291.85      7.24 o
  10   4   5       26.93       39.99      9.00 o
  11   4   5        7.83       15.24      6.59 o
  12   4   5        5.70        3.30      5.28 o
  13   4   5      135.34      164.38     12.92 o
  14   4   5      140.23      131.14      9.67 o
  15   4   5        2.99        6.73     13.88 o
 -15   5   5        0.84       17.48      4.86 o
 -14   5   5      196.66      269.72     44.55 o
 -13   5   5        0.48        4.13      6.39 o
 -12   5   5       16.07       17.99      9.75 o
 -11   5   5     1387.87     1401.75     77.00 o
 -10   5   5       48.37       55.99      5.83 o
  -9   5   5      742.29      743.92     27.51 o
  -8   5   5     1500.66     1480.25     38.76 o
  -7   5   5     2194.62     2108.08     43.70 o
  -6   5   5      339.59      319.64     12.77 o
  -5   5   5     2333.21     2258.04     34.05 o
  -4   5   5     2208.11     2355.30     35.25 o
  -3   5   5     4729.27     4668.29     66.15 o
  -2   5   5     1781.44     1872.34     25.13 o
  -1   5   5     1984.31     1883.58     24.89 o
   0   5   5      351.57      378.08      6.29 o
   1   5   5     2942.38     2985.19     56.80 o
   2   5   5      454.91      484.01     29.17 o
   3   5   5     1947.54     1958.21     29.66 o
   4   5   5      198.20      192.30      6.16 o
   5   5   5     2876.81     2792.49     52.23 o
   6   5   5      491.01      502.83     10.45 o
   7   5   5     3437.49     3740.15     62.83 o
   8   5   5      726.18      711.31     16.44 o
   9   5   5       17.32       20.12      4.17 o
  10   5   5      961.42     1052.42     59.16 o
  11   5   5      127.45       85.24      6.10 o
  12   5   5     1530.08     1404.85     49.82 o
  13   5   5      887.07      780.43     32.10 o
  14   5   5      151.17      135.31      9.87 o
 -14   6   5        3.55        8.72     16.86 o
 -13   6   5       19.21       25.57      4.97 o
 -12   6   5        2.91       -0.72      7.12 o
 -11   6   5       35.47       63.56      6.14 o
 -10   6   5       89.06       50.62      5.45 o
  -9   6   5       31.10       29.11     15.38 o
  -8   6   5        9.07        3.38      4.13 o
  -7   6   5       10.21        8.04      5.24 o
  -6   6   5      181.60      177.55      5.11 o
  -5   6   5      327.58      316.60      7.55 o
  -4   6   5      135.01      130.18      4.21 o
  -3   6   5      428.59      437.35      9.16 o
  -2   6   5      515.44      501.49      8.97 o
  -1   6   5      202.80      224.86      5.28 o
   0   6   5      197.84      219.13     10.09 o
   1   6   5      493.07      486.42     11.37 o
   2   6   5      608.22      599.14     51.16 o
   3   6   5       17.25       27.02      4.88 o
   4   6   5      611.26      606.14     27.42 o
   5   6   5       35.81       43.31     10.31 o
   6   6   5      299.83      289.61     25.56 o
   7   6   5      659.41      753.38     50.67 o
   8   6   5      382.02      335.64     40.87 o
   9   6   5       15.20       13.67      8.28 o
  10   6   5       26.03       25.98      5.88 o
  11   6   5      227.75      250.05     13.10 o
  12   6   5       47.02       57.87     15.29 o
  13   6   5        2.39        5.72      5.13 o
 -12   7   5      104.52      153.85     13.94 o
 -11   7   5      183.47      163.00      9.15 o
 -10   7   5      153.75      140.13     28.98 o
  -9   7   5      131.25      145.30      8.83 o
  -8   7   5      407.09      457.17     14.87 o
  -7   7   5      481.91      419.55     17.02 o
  -6   7   5      345.01      348.78     11.31 o
  -5   7   5      664.22      679.55     21.24 o
  -4   7   5      312.34      330.92      7.93 o
  -3   7   5      118.46      108.59      7.01 o
  -2   7   5      311.10      325.46      9.57 o
  -1   7   5     1054.93     1004.84     67.22 o
   0   7   5        0.64        0.82     10.87 o
   1   7   5     1182.64     1143.48     20.96 o
   2   7   5      374.60      399.11     33.86 o
   3   7   5     1029.31     1076.04     74.62 o
   4   7   5       22.82       22.58     17.15 o
   5   7   5       64.07       74.89     17.26 o
   6   7   5      177.83      177.48     26.86 o
   7   7   5      222.22      260.14      8.68 o
   8   7   5       32.15       43.31      5.45 o
   9   7   5       38.35       31.93     11.59 o
  10   7   5      209.73      232.76     19.16 o
  11   7   5       35.87       41.62      6.87 o
 -10   8   5        5.42       25.25      4.59 o
  -9   8   5        0.65       -4.37      3.25 o
  -8   8   5       68.64       54.18      5.26 o
  -7   8   5       12.64       19.89     11.02 o
  -6   8   5      117.83       81.21     10.48 o
  -5   8   5        1.31        5.63      3.75 o
  -4   8   5       46.03       34.93      4.13 o
  -3   8   5      279.34      248.12     21.56 o
  -2   8   5       91.06       92.98     14.89 o
  -1   8   5        4.29        0.80      3.93 o
   0   8   5        3.07       10.43      6.95 o
   1   8   5       10.29        5.97      2.48 o
   2   8   5        8.75       15.68      3.79 o
   3   8   5        0.01        4.13      2.29 o
   4   8   5      237.48      224.84      9.50 o
   5   8   5       86.27       73.91     14.69 o
   6   8   5        1.88       30.21      6.10 o
   7   8   5      272.12      297.78     15.19 o
   8   8   5       39.86       48.86     10.63 o
   9   8   5        4.96        3.24      6.55 o
  -7   9   5       30.39       42.41      8.56 o
  -6   9   5      120.94      113.21     13.18 o
  -4   9   5      197.08      197.42     15.78 o
  -3   9   5      155.01      187.75     11.79 o
  -1   9   5      391.84      390.85     25.05 o
   0   9   5        2.05       -3.92      2.61 o
   1   9   5      575.93      572.40     20.55 o
   2   9   5        5.58       13.86      6.22 o
   3   9   5      200.05      230.69     32.00 o
   4   9   5       29.22       38.38     12.56 o
   5   9   5        0.11        6.35      6.72 o
   6   9   5        0.08       -4.34      5.62 o
 -17   0   6       46.52       19.87      7.96 o
 -16   0   6        0.07       -8.68      6.72 o
 -15   0   6      622.07      639.67     29.41 o
 -14   0   6      471.81      450.36     15.63 o
 -13   0   6        7.22       12.43      3.00 o
 -12   0   6       48.63       36.81      3.31 o
 -11   0   6     2992.22     2984.91     72.00 o
 -10   0   6     1096.31     1018.89     25.99 o
  -9   0   6       29.20       14.57      2.22 o
  -8   0   6      585.47      605.82     16.23 o
  -7   0   6     1824.27     2252.77     51.50 o
  -6   0   6     6738.50     6518.98    118.92 o
  -5   0   6      395.10      298.87      6.69 o
  -4   0   6      690.00      656.46     16.86 o
  -3   0   6     3344.04     3040.21     68.40 o
  -2   0   6    41128.14    42363.20   1292.44 o
  -1   0   6     2666.07     2423.30     55.33 o
   0   0   6     4760.35     4792.51    107.35 o
   1   0   6       82.09      119.48      4.24 o
   2   0   6    25359.83    25441.30    556.43 o
   3   0   6      943.74      960.37     19.23 o
   4   0   6     9359.28     9966.04    181.87 o
   5   0   6     4401.64     4434.52    141.98 o
   6   0   6     3568.40     3609.63    116.44 o
   7   0   6       44.79       39.93      6.12 o
   8   0   6     1130.45     1041.27     37.52 o
   9   0   6      579.68      573.82     24.15 o
  10   0   6      696.84      642.63     26.52 o
  11   0   6     3544.19     3609.63    118.77 o
  12   0   6      676.97      570.10     26.86 o
  13   0   6        0.15        6.35      6.72 o
  14   0   6        8.42       30.73      6.65 o
  15   0   6      626.80      665.43     38.01 o
  16   0   6       76.50       84.40     12.47 o
 -17   1   6        5.85       14.83      4.34 o
 -16   1   6       15.10       27.30     12.19 o
 -15   1   6      127.81      129.74      7.95 o
 -14   1   6       97.53      104.89     11.10 o
 -13   1   6       34.42       48.28      3.99 o
 -12   1   6      131.37      151.46     14.59 o
 -11   1   6        9.87        9.21      1.88 o
 -10   1   6        9.57       20.94      8.64 o
  -9   1   6      285.19      270.89     13.75 o
  -8   1   6      939.52     1051.97     14.22 o
  -7   1   6      290.54      337.84     17.90 o
  -6   1   6       50.99       56.20      5.93 o
  -5   1   6      439.11      460.28      6.75 o
  -4   1   6      246.98      248.48      4.70 o
  -3   1   6      349.09      352.68      6.68 o
  -2   1   6     2385.07     2327.02     38.34 o
  -1   1   6      108.30       94.59      2.08 o
   0   1   6     3664.82     3868.08     61.36 o
   1   1   6      169.50      154.33      3.05 o
   2   1   6      994.84     1090.65     36.53 o
   3   1   6        6.67       12.37      5.05 o
   4   1   6       34.75       57.33      4.83 o
   5   1   6     3832.57     3781.82     73.14 o
   6   1   6      178.45      159.21     17.28 o
   7   1   6     1159.93     1284.88     31.43 o
   8   1   6      254.10      231.64     19.18 o
   9   1   6        3.50        3.13      8.26 o
  10   1   6      433.60      438.40     11.25 o
  11   1   6        7.32        7.57      3.46 o
  12   1   6        1.01       -2.35      4.35 o
  13   1   6        7.43       28.54      4.39 o
  14   1   6       24.60       39.57      6.20 o
  15   1   6        6.20       20.46      5.94 o
  16   1   6       23.51       25.59     16.38 o
 -17   2   6      171.00      184.85     11.55 o
 -16   2   6        3.44        2.75      6.76 o
 -15   2   6      111.94      122.95     24.17 o
 -14   2   6       11.66       -1.97      2.88 o
 -13   2   6      448.64      489.25     12.83 o
 -12   2   6      111.61       79.21      6.40 o
 -11   2   6      368.31      349.35     15.70 o
 -10   2   6      218.17      192.80     25.11 o
  -9   2   6      959.92      852.36     28.88 o
  -8   2   6      232.62      242.37      4.88 o
  -7   2   6      593.17      749.43     11.26 o
  -6   2   6      100.85       66.26      5.80 o
  -5   2   6     4687.99     4518.80     58.95 o
  -4   2   6      961.83      876.73     41.22 o
  -3   2   6      560.23      581.15      9.18 o
  -2   2   6     1639.64     1855.16     38.26 o
  -1   2   6      784.12      777.26     10.70 o
   0   2   6       53.80       89.27      2.02 o
   1   2   6      634.34      661.47     12.94 o
   2   2   6      117.70      209.31      3.57 o
   3   2   6       89.43       98.22      5.58 o
   4   2   6      223.40      260.11      6.90 o
   5   2   6     1261.23     1201.92     97.21 o
   6   2   6      184.00      189.61      5.08 o
   7   2   6     2193.33     2273.07    169.85 o
   8   2   6       14.78       11.53      2.33 o
   9   2   6     1943.08     1772.07     58.46 o
  10   2   6        0.62       -0.32      2.23 o
  11   2   6      513.85      516.12     15.78 o
  12   2   6       32.67       33.70      4.71 o
  13   2   6       90.26      120.77     25.35 o
  14   2   6       31.64       55.17     22.63 o
  15   2   6      338.95      363.68     23.98 o
  16   2   6       32.90       27.00      5.23 o
 -17   3   6        0.04        3.23      5.80 o
 -16   3   6        0.41       10.48      5.63 o
 -15   3   6        0.00       12.82      8.26 o
 -14   3   6       13.17       29.02      3.92 o
 -13   3   6      269.38      251.20     17.84 o
 -12   3   6      648.76      624.30     38.71 o
 -11   3   6      409.38      505.98     39.85 o
 -10   3   6       38.50       40.64      4.21 o
  -9   3   6        6.87        7.33      4.13 o
  -8   3   6      307.06      311.96      5.55 o
  -7   3   6      218.25      256.64     11.81 o
  -6   3   6     2121.26     2263.60     91.42 o
  -5   3   6       37.21       49.50      4.56 o
  -4   3   6     1155.62     1134.00     17.26 o
  -3   3   6      520.64      512.28      7.12 o
  -2   3   6      677.81      692.39     11.19 o
  -1   3   6      455.62      486.97     13.33 o
   0   3   6     1540.50     1608.67     21.98 o
   1   3   6      117.84      125.29      2.46 o
   2   3   6      400.28      442.48     23.68 o
   3   3   6       50.35       68.36      2.36 o
   4   3   6       30.48       42.56      2.61 o
   5   3   6     1109.27     1241.81     47.16 o
   6   3   6        9.28       12.15      6.01 o
   7   3   6      376.36      398.16      9.01 o
   8   3   6       64.66       61.17      9.18 o
   9   3   6       52.39       69.60      8.86 o
  10   3   6        0.02       -2.06      2.67 o
  11   3   6       55.35       71.85      4.18 o
  12   3   6       10.98       21.23      6.03 o
  13   3   6       59.12       45.82     11.76 o
  15   3   6       13.78       21.09      4.49 o
 -16   4   6       19.04       16.56      6.01 o
 -15   4   6       53.10       51.07      5.50 o
 -14   4   6       24.63       27.84     13.92 o
 -13   4   6      759.78      741.42     22.68 o
 -12   4   6      152.11      105.29     22.89 o
 -11   4   6      255.85      244.88      8.71 o
 -10   4   6      363.29      370.35     11.94 o
  -9   4   6     1003.02      889.10     17.16 o
  -8   4   6      358.38      323.47     18.25 o
  -7   4   6     1662.27     1475.29     25.77 o
  -6   4   6     1234.15     1184.21     18.24 o
  -5   4   6      103.21       85.11      4.06 o
  -4   4   6     1439.88     1297.23     19.45 o
  -3   4   6      105.60      120.06      4.70 o
  -2   4   6     3320.31     3837.84     46.92 o
  -1   4   6     7105.58     7242.14     93.95 o
   0   4   6     2835.95     3123.30     52.21 o
   1   4   6     8253.06     8915.58    163.80 o
   2   4   6     1525.23     1459.22     25.13 o
   3   4   6      803.34      851.53     24.30 o
   4   4   6      398.72      339.49      8.94 o
   5   4   6      181.36      177.46      9.77 o
   6   4   6     1825.92     1795.56     28.02 o
   7   4   6     2816.48     2930.24     52.36 o
   8   4   6       63.74       56.02      8.47 o
   9   4   6      667.16      672.13     21.60 o
  10   4   6        8.22        4.74      2.36 o
  11   4   6       66.22       86.19     10.57 o
  12   4   6       61.14       53.04      6.43 o
  13   4   6      277.82      289.74     24.23 o
  14   4   6       11.24        4.78      3.87 o
  15   4   6       57.60       82.94     29.17 o
 -14   5   6        9.84        6.21      6.72 o
 -13   5   6        3.79        5.83      3.68 o
 -12   5   6        4.05       17.20      7.55 o
 -11   5   6        0.32        4.58      4.44 o
 -10   5   6        0.18       -2.55      3.76 o
  -9   5   6      106.08      122.96      5.25 o
  -8   5   6      111.72      115.45      4.09 o
  -7   5   6        6.55        6.77      3.02 o
  -6   5   6      360.12      349.81     11.19 o
  -5   5   6      193.24      175.63     11.68 o
  -4   5   6      239.93      247.14      9.47 o
  -3   5   6     1754.07     1846.57     25.30 o
  -2   5   6      274.68      297.57      8.70 o
  -1   5   6       98.44       92.76      6.91 o
   0   5   6       58.90       75.55     10.40 o
   1   5   6      606.71      631.97     31.23 o
   2   5   6      217.56      221.48      8.71 o
   3   5   6      126.88      101.90      3.51 o
   4   5   6       84.99      110.75     15.53 o
   5   5   6       27.45       16.75      1.94 o
   6   5   6       65.65       64.47      3.27 o
   7   5   6       26.70       31.52     10.14 o
   8   5   6      234.83      276.60     10.07 o
   9   5   6       46.14       62.33      5.00 o
  10   5   6      349.05      405.76     12.29 o
  11   5   6        0.01       -1.39      9.39 o
  12   5   6      128.58      157.81     14.29 o
  13   5   6       12.96       30.97      6.24 o
  14   5   6        3.38       10.54      5.63 o
 -14   6   6        9.25       -5.88      5.63 o
 -13   6   6      481.99      549.83     21.81 o
 -12   6   6        0.35        2.12      9.35 o
 -11   6   6      341.12      356.73     61.47 o
 -10   6   6       13.56        8.46      3.80 o
  -9   6   6      107.33      113.85     25.92 o
  -8   6   6      731.36      790.40     21.13 o
  -7   6   6     1241.14     1213.31     31.19 o
  -6   6   6     1085.67     1067.97     51.35 o
  -5   6   6       11.32       15.67      2.02 o
  -4   6   6      654.52      622.33     30.50 o
  -3   6   6     2384.39     2486.04     37.61 o
  -2   6   6       22.18       33.87      3.87 o
  -1   6   6     1002.01     1005.23     26.39 o
   0   6   6      405.72      378.81     12.92 o
   1   6   6     1013.55     1033.41     21.66 o
   2   6   6      687.20      667.98     36.43 o
   4   6   6     1038.01     1066.53     22.95 o
   5   6   6       33.38       79.46     12.09 o
   6   6   6     1444.74     1340.43     29.14 o
   7   6   6      346.98      361.10     10.80 o
   8   6   6      159.29      131.67      7.66 o
   9   6   6        2.65        1.03      2.40 o
  10   6   6      100.40      111.96     10.99 o
  11   6   6       70.91       74.12      7.37 o
  12   6   6        4.66       -3.05      4.73 o
 -12   7   6       39.57       45.42     12.75 o
 -11   7   6       22.87       42.89      7.10 o
 -10   7   6       89.44       86.52      9.86 o
  -9   7   6       74.91       67.06     13.41 o
  -8   7   6        0.18       -9.01      6.76 o
  -7   7   6       16.39       14.42     10.74 o
  -6   7   6      102.19       92.35      9.63 o
  -5   7   6      516.93      503.87     11.36 o
  -4   7   6        0.37        1.50      1.43 o
  -3   7   6      288.73      277.36      7.26 o
  -2   7   6        0.54       -1.95      8.43 o
  -1   7   6        9.46        9.94      4.32 o
   0   7   6       36.79       28.48     17.62 o
   1   7   6       93.24       90.65      3.47 o
   2   7   6        8.36       10.74     11.04 o
   3   7   6      258.15      280.56      8.63 o
   4   7   6        2.64        8.51      5.05 o
   5   7   6      117.02      108.73     11.59 o
   6   7   6       54.52       56.77      5.82 o
   7   7   6       78.86       85.91      5.05 o
   8   7   6      369.00      397.51     36.62 o
   9   7   6       30.63       26.30     10.46 o
  10   7   6      282.59      277.39     25.26 o
  11   7   6        4.34       13.89      4.77 o
 -10   8   6        3.07       13.15      4.92 o
  -9   8   6       42.04       49.56      8.08 o
  -8   8   6       75.70      108.75     22.67 o
  -7   8   6      212.28      233.97     11.11 o
  -6   8   6       73.34       89.01      7.61 o
  -5   8   6      240.19      273.40     12.45 o
  -4   8   6        0.94       23.78     17.65 o
  -3   8   6      336.98      334.13     10.62 o
  -2   8   6      163.07      175.54      7.21 o
  -1   8   6       13.66       32.53     12.06 o
   0   8   6      291.05      290.02     10.31 o
   1   8   6      146.60      141.16      7.81 o
   2   8   6      151.30      145.00      8.64 o
   3   8   6       35.59       36.76      6.48 o
   4   8   6       27.93       31.19      5.92 o
   5   8   6      236.01      253.15     22.39 o
   6   8   6       20.54       21.77     11.70 o
   7   8   6       31.50       30.12      4.10 o
   8   8   6      140.58      180.29      8.28 o
   9   8   6        0.71        6.61      3.53 o
  -6   9   6      309.54      301.54     22.87 o
  -5   9   6       12.20        5.22      5.22 o
  -4   9   6        9.89       17.58     11.10 o
  -3   9   6      338.39      316.55     21.02 o
  -2   9   6       44.72       52.98     17.67 o
  -1   9   6        4.41       -0.78      2.51 o
   0   9   6        0.54        0.04      3.28 o
   1   9   6      104.66      119.36     21.22 o
   2   9   6       28.88       29.40      4.50 o
   3   9   6      304.47      278.32     14.72 o
   4   9   6       14.16       21.48     13.77 o
   5   9   6        2.89       -5.92      4.11 o
 -17   1   7       13.76       18.01      5.71 o
 -16   1   7      491.50      488.93     35.08 o
 -15   1   7        0.49        3.35      6.95 o
 -14   1   7      700.02      707.00     21.75 o
 -13   1   7     2187.42     2157.21    110.71 o
 -12   1   7      874.06      781.18     42.84 o
 -11   1   7      177.37      188.01      5.05 o
 -10   1   7      117.56      116.81     21.18 o
  -9   1   7      317.79      259.41      4.41 o
  -8   1   7      439.41      447.12      7.38 o
  -7   1   7     3793.53     4381.46     69.83 o
  -6   1   7      661.95      810.59     12.71 o
  -5   1   7       99.43      155.17      4.73 o
  -4   1   7     2332.52     2257.97     49.49 o
  -3   1   7     3419.63     3286.28     69.85 o
  -2   1   7      334.62      340.83     14.05 o
  -1   1   7     7905.37     7834.52    111.23 o
   0   1   7      551.32      551.91     18.20 o
   1   1   7      855.01      879.92     13.54 o
   2   1   7      160.01      160.89      3.13 o
   3   1   7     2791.17     3254.21     78.52 o
   4   1   7        3.25       -1.77      1.18 o
   5   1   7     2382.36     2720.00     45.74 o
   6   1   7      208.90      201.44     17.94 o
   7   1   7      400.22      410.63     10.32 o
   8   1   7       50.60       82.57     23.61 o
   9   1   7        1.76       10.89     13.56 o
  10   1   7       20.10        7.74      2.98 o
  11   1   7       56.73       74.29     15.48 o
  12   1   7       69.22       63.54      7.16 o
  13   1   7       45.64       43.38     18.89 o
  14   1   7        0.51       10.85     12.96 o
  15   1   7      122.54      125.50      9.31 o
  16   1   7       42.87       34.27      5.65 o
 -17   2   7       29.75       57.06     11.29 o
 -16   2   7        3.47       14.48     10.91 o
 -15   2   7      141.90       93.53      5.63 o
 -14   2   7        8.35        9.98      3.04 o
 -13   2   7       17.56       17.64     13.56 o
 -12   2   7      628.33      547.82     14.10 o
 -11   2   7      242.89      207.48     20.85 o
 -10   2   7       82.11      106.73      6.50 o
  -9   2   7       69.81       80.04      3.66 o
  -8   2   7       70.99       59.56      2.39 o
  -7   2   7     1735.22     1779.58     40.06 o
  -6   2   7     4503.84     5019.79     83.78 o
  -5   2   7      506.62      555.97     15.08 o
  -4   2   7       50.28       67.82      2.18 o
  -3   2   7     4628.11     4699.01    169.04 o
  -2   2   7      597.77      580.35      9.18 o
  -1   2   7     8980.84     8779.64    158.00 o
   0   2   7      134.38      129.74      4.19 o
   1   2   7      753.04      755.13     12.77 o
   2   2   7     2129.82     2236.30     29.80 o
   3   2   7       79.11       94.96      3.06 o
   4   2   7      481.62      490.97     10.31 o
   5   2   7      454.32      534.62     16.13 o
   6   2   7       69.09       69.43      3.09 o
   7   2   7      746.45      775.16     17.31 o
   8   2   7       76.00       77.34      4.73 o
   9   2   7      243.53      256.56     11.47 o
  10   2   7     1080.59     1064.95     32.10 o
  11   2   7       98.12       66.93     11.64 o
  12   2   7       57.92       88.83     13.90 o
  13   2   7      107.24      101.61     12.23 o
  14   2   7       85.57       88.54     23.38 o
  15   2   7       13.12       37.30     20.06 o
  16   2   7       21.64       29.23     15.08 o
 -17   3   7        2.72       29.67      9.28 o
 -16   3   7       12.35        8.76      4.49 o
 -15   3   7       41.63       41.62      4.46 o
 -14   3   7      129.94      104.54      7.00 o
 -13   3   7       64.80       68.93      4.92 o
 -12   3   7      472.31      417.36     32.00 o
 -11   3   7     1048.45     1069.83     28.40 o
 -10   3   7        0.58        0.00      3.76 o
  -9   3   7        3.25        2.83      1.25 o
  -8   3   7     1558.96     1415.89     20.64 o
  -7   3   7        9.61        6.76      1.50 o
  -6   3   7      523.62      616.86     12.97 o
  -5   3   7     4655.76     5064.68     81.92 o
  -4   3   7      645.40      609.73     14.33 o
  -3   3   7      493.26      578.48      8.58 o
  -2   3   7      130.18      122.70      8.90 o
  -1   3   7        1.25        5.94      1.11 o
   0   3   7       99.86       86.58      1.90 o
   1   3   7      406.12      434.25     17.39 o
   2   3   7     1804.69     1922.62     31.83 o
   3   3   7     2705.39     2953.36     48.39 o
   4   3   7       90.68      111.83      3.31 o
   5   3   7        9.90       21.23      6.24 o
   6   3   7       41.44       30.63      2.12 o
   7   3   7      187.43      178.34      6.72 o
   8   3   7      350.12      300.34     22.61 o
   9   3   7      621.05      580.94     16.92 o
  10   3   7      294.84      294.64     11.64 o
  11   3   7        0.16       -3.75      2.50 o
  12   3   7      106.83      108.40      9.33 o
  13   3   7        3.71       20.81      5.82 o
  14   3   7        6.95       18.33      7.14 o
  15   3   7        2.45       21.77      5.86 o
 -16   4   7       11.90       27.38      8.71 o
 -15   4   7       29.05       31.81      6.55 o
 -14   4   7       56.17       66.64     22.74 o
 -13   4   7        1.51        1.57      3.94 o
 -12   4   7        1.02        0.88      7.66 o
 -11   4   7       36.35       31.77      9.22 o
 -10   4   7       58.83       39.17      2.48 o
  -9   4   7       21.43       28.01      9.77 o
  -8   4   7      120.55      118.45      9.05 o
  -7   4   7       40.34       45.34      2.63 o
  -6   4   7      925.88      973.06     17.95 o
  -5   4   7      446.14      469.48      8.48 o
  -4   4   7      441.88      443.14     15.49 o
  -3   4   7      736.51      708.28     36.55 o
  -2   4   7       12.39       16.07      0.98 o
  -1   4   7      605.82      653.80     42.99 o
   0   4   7      916.88      974.90     17.12 o
   1   4   7      303.14      300.97     15.32 o
   2   4   7      775.33      817.79     14.82 o
   3   4   7      172.69      182.62      9.95 o
   4   4   7       43.53       41.20      8.38 o
   5   4   7       74.14       69.73      6.50 o
   6   4   7      164.23      164.41      9.15 o
   7   4   7      308.64      294.00      8.84 o
   8   4   7      302.51      331.57      7.99 o
   9   4   7      355.48      339.48      9.60 o
  10   4   7      279.59      267.62      7.62 o
  11   4   7      365.12      368.10     36.92 o
  12   4   7       24.87       50.63     18.84 o
  13   4   7       17.83       23.63      5.26 o
  14   4   7       11.95       22.38      8.36 o
 -15   5   7      385.83      393.67     29.17 o
 -14   5   7      265.13      306.84     23.01 o
 -13   5   7       27.73       39.99      5.78 o
 -12   5   7      972.95      934.51     31.36 o
 -11   5   7      870.47      829.52     49.05 o
 -10   5   7        1.20        3.08      4.51 o
  -9   5   7      514.67      493.34     12.90 o
  -8   5   7      560.05      550.74     22.76 o
  -7   5   7      465.60      448.71     23.18 o
  -6   5   7       60.24       52.19      9.93 o
  -5   5   7     1929.92     1857.03     25.99 o
  -4   5   7      228.52      231.20      4.36 o
  -3   5   7      129.01      107.50      2.56 o
  -2   5   7       77.68       85.94      2.76 o
  -1   5   7       83.03       70.50      6.29 o
   0   5   7      757.90      770.79     34.93 o
   1   5   7       42.73       35.68      2.80 o
   2   5   7      366.66      381.26      7.10 o
   3   5   7     1424.33     1386.55     23.97 o
   4   5   7      545.68      556.52     17.35 o
   5   5   7      241.43      266.91      9.50 o
   6   5   7       46.00       46.73      2.81 o
   7   5   7      322.05      277.49      8.60 o
   8   5   7      321.14      353.61      9.82 o
   9   5   7      352.20      359.29     22.84 o
  10   5   7     1130.73     1110.91     25.57 o
  11   5   7        0.41        0.41      8.41 o
  12   5   7        6.23        7.53      8.85 o
  13   5   7        4.56       21.76      5.39 o
 -14   6   7       32.34       38.43      5.73 o
 -13   6   7        8.30       31.91      5.88 o
 -12   6   7      187.51      230.86     21.99 o
 -11   6   7       41.77       35.29     16.32 o
 -10   6   7      118.18      106.66     15.94 o
  -9   6   7       25.73       16.41      3.27 o
  -8   6   7       17.17       29.22      8.43 o
  -7   6   7      214.97      241.61     28.40 o
  -6   6   7      306.18      306.55     13.92 o
  -5   6   7      113.54       81.95      4.21 o
  -4   6   7      766.71      751.05     14.26 o
  -3   6   7      187.20      210.71     15.76 o
  -2   6   7      207.79      184.94      8.17 o
  -1   6   7        0.38        2.25      3.94 o
   0   6   7       31.52       28.98      4.51 o
   1   6   7       64.80       55.23      3.36 o
   2   6   7       28.06       28.44      4.83 o
   3   6   7      625.10      602.19     24.88 o
   4   6   7       18.43       25.10      3.05 o
   5   6   7      607.62      634.18     63.87 o
   6   6   7      134.53      118.05     23.93 o
   7   6   7       45.98       46.19      4.19 o
   8   6   7        2.51       -1.51      2.51 o
   9   6   7      220.97      265.95     16.00 o
  10   6   7        0.06       -1.43      2.80 o
  11   6   7        6.46       19.41      5.39 o
  12   6   7       24.37       38.89      5.25 o
 -12   7   7       85.89       84.43     19.64 o
 -11   7   7       44.50       51.30      5.46 o
 -10   7   7       13.74        9.78      6.54 o
  -9   7   7        5.14        9.39      3.79 o
  -8   7   7       70.47       53.17      3.86 o
  -7   7   7        8.93        2.95      2.80 o
  -6   7   7       47.17       42.76      3.67 o
  -5   7   7      175.31      151.07      6.67 o
  -4   7   7       68.57       67.37      3.86 o
  -3   7   7      502.04      468.05     10.63 o
  -2   7   7        0.72        0.81     12.71 o
  -1   7   7       90.54       85.43     24.19 o
   0   7   7      301.91      311.53     32.08 o
   1   7   7       22.03       27.34      2.54 o
   2   7   7      158.39      159.72     15.06 o
   3   7   7      359.97      311.04     10.93 o
   4   7   7       14.60       31.75     14.31 o
   5   7   7      120.00      146.71     11.72 o
   6   7   7        2.53        2.92      4.90 o
   7   7   7      612.89      576.26     16.01 o
   8   7   7       94.43       93.64     11.72 o
   9   7   7       23.24       42.06     12.92 o
  10   7   7        0.02        3.72      9.77 o
  11   7   7      106.30       87.78     30.69 o
 -10   8   7       92.85       89.95     16.60 o
  -9   8   7        1.87        8.20      3.63 o
  -8   8   7        8.79        6.66      2.87 o
  -7   8   7       36.79       33.70      3.53 o
  -6   8   7        0.62       -2.75      9.77 o
  -5   8   7      154.97      140.57      8.10 o
  -4   8   7       28.28       14.34      4.81 o
  -3   8   7      109.47      112.34     10.40 o
  -2   8   7      366.50      340.11     10.93 o
  -1   8   7       34.90       55.10      5.18 o
   0   8   7       21.39       36.05      3.69 o
   1   8   7       41.14       37.39      4.88 o
   2   8   7      134.83      126.58      9.41 o
   3   8   7       48.08       74.58     12.45 o
   4   8   7      649.61      625.19     16.12 o
   5   8   7      518.90      490.95     15.21 o
   6   8   7       23.96       29.14      4.20 o
   7   8   7      186.07      171.99     11.83 o
   8   8   7      118.33      104.35     12.24 o
  -6   9   7      134.35      112.38     12.73 o
  -5   9   7       30.63       20.76     19.01 o
  -4   9   7       87.00       55.84     18.07 o
  -3   9   7       52.44       28.10      5.42 o
  -2   9   7       40.44       64.71      8.13 o
  -1   9   7       29.00       39.91      4.63 o
   0   9   7        4.47        2.12      9.58 o
   1   9   7       97.53      105.30      6.75 o
   2   9   7       25.43       22.40     12.06 o
   3   9   7       46.70       66.56      6.01 o
   4   9   7        0.36        0.75      3.42 o
   5   9   7       44.71       41.96     14.48 o
 -18   0   8      101.16      151.94     14.35 o
 -17   0   8       38.78       58.30      9.77 o
 -16   0   8        2.92      -10.20      6.80 o
 -15   0   8       61.19       45.75      7.59 o
 -14   0   8        1.32       -2.97      4.47 o
 -13   0   8       52.22       61.90      4.58 o
 -12   0   8     1044.67     1046.31     27.57 o
 -11   0   8     1698.06     1681.80     41.32 o
 -10   0   8       60.75       74.37      4.02 o
  -9   0   8       59.99      102.35      4.32 o
  -8   0   8        0.03        3.38      1.13 o
  -7   0   8       93.70       76.40      3.72 o
  -6   0   8      681.76      837.24     20.17 o
  -5   0   8     3612.99     3701.02     84.89 o
  -4   0   8     8971.66     9218.31    204.67 o
  -3   0   8      732.28      714.26     17.62 o
  -2   0   8     2096.48     2513.82     58.30 o
  -1   0   8      210.22      224.43      6.39 o
   0   0   8     3856.93     3774.49     85.71 o
   1   0   8     1970.92     1944.02     46.16 o
   2   0   8      596.49      508.92     13.11 o
   3   0   8    10645.26    10795.21    197.35 o
   4   0   8      253.05      277.80     12.28 o
   5   0   8     2090.31     2168.94     72.19 o
   6   0   8      212.91      224.43     11.61 o
   7   0   8       52.32       39.44      6.08 o
   8   0   8      396.61      434.06     19.38 o
   9   0   8       18.65        6.35      4.88 o
  10   0   8        4.59       -3.76      3.76 o
  11   0   8        2.32       -6.20      4.13 o
  12   0   8      277.47      237.39     13.15 o
  14   0   8       18.51       25.20      8.19 o
  15   0   8      467.37      576.60     33.50 o
  16   0   8        0.19       10.10      6.05 o
 -17   1   8       67.75      104.02      8.31 o
 -16   1   8       21.95       54.23      7.22 o
 -15   1   8       47.78       60.07     17.77 o
 -14   1   8      537.21      544.84     14.06 o
 -13   1   8      392.81      336.26      9.45 o
 -12   1   8      721.69      737.92     18.42 o
 -11   1   8       97.16       92.34      3.13 o
 -10   1   8      168.19      165.54      4.39 o
  -9   1   8      141.03      129.14      2.63 o
  -8   1   8        4.65        5.29      1.48 o
  -7   1   8     3683.57     4061.54     65.49 o
  -6   1   8     1155.42     1125.03     60.61 o
  -5   1   8      423.26      448.57     34.58 o
  -4   1   8     3795.26     3910.57     71.50 o
  -3   1   8        0.38        0.81      0.97 o
  -2   1   8     1522.28     1545.52     63.33 o
  -1   1   8      219.05      203.87      8.58 o
   0   1   8      123.56      139.07      2.96 o
   1   1   8      576.84      561.63     10.27 o
   2   1   8     2253.29     2330.74     39.01 o
   3   1   8      347.07      298.99      7.07 o
   4   1   8        9.07        9.24      2.25 o
   5   1   8       23.01       31.98      2.83 o
   6   1   8     1014.82     1049.16     91.24 o
   7   1   8     1011.49     1113.38     23.21 o
   8   1   8      121.93      147.72     11.16 o
   9   1   8        1.83        9.22      4.30 o
  10   1   8       65.52       81.91     16.56 o
  11   1   8       95.46       95.06     31.23 o
  12   1   8       55.84       79.57     16.60 o
  13   1   8        9.96       13.25      4.83 o
  14   1   8      151.64      195.08     11.67 o
  15   1   8       65.44       68.28     14.12 o
  16   1   8        5.01       11.28      5.48 o
 -17   2   8       48.29       86.71      7.75 o
 -16   2   8       35.66       56.05     12.60 o
 -15   2   8       46.26       56.09      7.70 o
 -14   2   8        0.09       -0.40      4.47 o
 -13   2   8      218.41      183.75      8.52 o
 -12   2   8       19.53       18.28      7.51 o
 -11   2   8      522.26      560.84     13.59 o
 -10   2   8       25.24       28.02      3.42 o
  -9   2   8       29.44       26.87      3.96 o
  -8   2   8      341.59      342.40     14.12 o
  -7   2   8      187.06      186.15      3.74 o
  -6   2   8        9.36        7.15      6.55 o
  -5   2   8     2549.12     2701.85     62.68 o
  -4   2   8     2791.45     2931.15     47.24 o
  -3   2   8      341.74      351.99      9.01 o
  -2   2   8      537.56      503.01     14.29 o
  -1   2   8       55.11       46.90      1.47 o
   0   2   8        0.80        6.25      1.69 o
   1   2   8      308.37      325.38      5.95 o
   2   2   8      142.75      197.48      5.45 o
   3   2   8      555.43      595.79     12.42 o
   4   2   8      224.55      233.37      9.20 o
   5   2   8     2935.42     3140.81     72.76 o
   6   2   8      282.43      284.25      8.22 o
   7   2   8      219.25      183.05     21.03 o
   8   2   8        6.77       11.24      6.39 o
   9   2   8       48.44       72.33      4.28 o
  10   2   8      446.02      415.90     28.43 o
  11   2   8       47.87       31.12      3.99 o
  12   2   8      239.88      251.85     38.86 o
  13   2   8      180.24      228.55     10.55 o
  14   2   8       31.30       45.33     10.16 o
  15   2   8      241.30      295.34     36.57 o
 -17   3   8       62.11       74.37      9.35 o
 -16   3   8       15.62       14.13      3.41 o
 -15   3   8        0.53        0.02      4.09 o
 -14   3   8      341.97      331.74     10.57 o
 -12   3   8      136.07      117.30      6.84 o
 -11   3   8      895.83      798.41     43.66 o
 -10   3   8       19.32       16.66      1.48 o
  -9   3   8     1007.43     1002.82     45.84 o
  -8   3   8      341.83      344.13     12.23 o
  -7   3   8      362.44      398.06     23.19 o
  -6   3   8       19.31       14.51      5.11 o
  -5   3   8     2386.32     2417.97     75.91 o
  -4   3   8      159.85      203.80      4.77 o
  -3   3   8      302.07      322.08      5.61 o
  -2   3   8      618.17      689.04     36.17 o
  -1   3   8       46.13       52.48      1.74 o
   0   3   8      162.18      171.94      3.94 o
   1   3   8     2440.32     2613.58     42.73 o
   2   3   8      115.04      130.06      3.74 o
   3   3   8     1046.42     1115.74     19.22 o
   4   3   8     1212.93     1296.05     22.69 o
   5   3   8      177.39      202.34      8.47 o
   6   3   8      674.15      736.24     23.16 o
   7   3   8      457.17      441.45     36.17 o
   8   3   8      155.14      144.99     11.91 o
   9   3   8      185.87      181.76      6.77 o
  10   3   8       31.84       15.48      4.86 o
  11   3   8      388.71      318.08      8.26 o
  12   3   8       79.21       94.94      7.25 o
  13   3   8        0.92       -4.06      3.68 o
  14   3   8       70.73      109.89     12.17 o
  15   3   8       79.47       95.15      7.90 o
 -16   4   8       45.19       38.20     13.22 o
 -15   4   8      227.56      246.83     14.91 o
 -14   4   8       50.62       32.45      4.85 o
 -13   4   8       77.96       60.18      9.84 o
 -12   4   8        0.79       -1.24      2.93 o
 -11   4   8       17.71       44.31      4.88 o
 -10   4   8       84.25       81.78      3.46 o
  -9   4   8      186.42      157.42     16.08 o
  -8   4   8       39.19       55.23      8.43 o
  -7   4   8       49.61       39.75     12.58 o
  -6   4   8        0.35       -0.63      1.88 o
  -5   4   8        2.43       -0.99      1.71 o
  -4   4   8      849.01      834.44     22.46 o
  -3   4   8     5766.87     5871.43     76.86 o
  -2   4   8      397.24      430.83     10.37 o
  -1   4   8     3107.08     3343.21     48.10 o
   0   4   8      155.28      134.38     19.49 o
   1   4   8      211.71      208.26     19.79 o
   2   4   8      199.09      222.41      5.09 o
   3   4   8      374.99      409.09     12.94 o
   4   4   8     1084.40     1098.33     19.99 o
   5   4   8        3.03        5.22      1.57 o
   6   4   8        1.85        8.54      3.55 o
   7   4   8      225.89      221.28      6.11 o
   8   4   8       11.75        5.97      2.54 o
   9   4   8        3.37        6.92      5.22 o
  10   4   8      134.79      133.85     18.27 o
  11   4   8       39.17       30.08      7.32 o
  12   4   8        9.90       19.31      4.30 o
  13   4   8      132.18      139.51     10.99 o
  14   4   8       15.27       12.61      5.51 o
 -15   5   8        0.09        5.60      7.89 o
 -14   5   8       96.48       94.76      7.57 o
 -13   5   8      108.28      118.27      7.89 o
 -12   5   8        0.03       -3.48      3.51 o
 -11   5   8        4.20       17.93      7.16 o
 -10   5   8      109.74      120.19     12.79 o
  -9   5   8        2.43        7.00      2.69 o
  -8   5   8        0.00        0.38      3.36 o
  -7   5   8      159.40      180.41      5.20 o
  -6   5   8      117.89      114.59      6.42 o
  -5   5   8      161.88      175.81      4.64 o
  -4   5   8        0.02        1.91      1.08 o
  -3   5   8       19.81       20.43      1.92 o
  -2   5   8        1.94        7.29      1.24 o
  -1   5   8      530.10      539.76     40.87 o
   0   5   8      435.09      457.50     13.78 o
   1   5   8     1952.78     2118.22     91.03 o
   2   5   8       30.11       11.36      1.68 o
   3   5   8       96.05       92.00      7.12 o
   4   5   8       30.35       37.52      6.54 o
   5   5   8      288.49      366.44     12.32 o
   6   5   8        0.56       -1.47      2.11 o
   7   5   8       88.01       74.33      4.49 o
   8   5   8      116.38      121.76      5.68 o
   9   5   8        0.37       -0.65      3.32 o
  10   5   8      641.85      714.42     34.37 o
  11   5   8       41.35       18.86      4.21 o
  12   5   8        0.27       10.82      4.07 o
  13   5   8      149.77      160.60     10.93 o
 -13   6   8       58.85      107.50     12.06 o
 -12   6   8      258.39      255.41     18.52 o
 -11   6   8        0.39        8.23      5.67 o
 -10   6   8       58.94       59.56      8.58 o
  -9   6   8      446.34      471.09     55.01 o
  -8   6   8        3.76        7.54      2.61 o
  -7   6   8      196.55      187.06      6.62 o
  -6   6   8      288.38      241.58     17.32 o
  -5   6   8      144.99      158.42     15.68 o
  -4   6   8      823.16      761.88     14.74 o
  -3   6   8     2199.17     2216.81     38.33 o
  -2   6   8        9.84        7.49      7.34 o
  -1   6   8     1478.41     1515.25     85.15 o
   0   6   8       35.59       35.81      1.52 o
   1   6   8       29.43       24.27      2.10 o
   2   6   8      944.83     1019.75     20.53 o
   3   6   8      303.98      337.14     14.69 o
   4   6   8        2.08        2.15      2.33 o
   5   6   8      151.14      166.53     14.44 o
   6   6   8      193.32      228.44     11.04 o
   7   6   8      137.87      160.91     19.89 o
   8   6   8       26.11       19.92      4.86 o
   9   6   8      124.97      130.15      9.13 o
  10   6   8      544.01      591.21     19.53 o
  11   6   8       91.39      111.68     16.51 o
  12   6   8       22.37       12.50      4.61 o
 -12   7   8       13.74       14.38      8.28 o
 -11   7   8      267.29      268.90     14.22 o
 -10   7   8      232.81      251.77     12.59 o
  -9   7   8       35.55       33.47      3.77 o
  -8   7   8      208.04      194.14      7.91 o
  -7   7   8      110.23      128.83      6.26 o
  -6   7   8      899.76      973.61     40.79 o
  -5   7   8      252.20      264.29     29.71 o
  -4   7   8      766.79      761.70     15.14 o
  -3   7   8       75.99       76.76     10.14 o
  -2   7   8      397.85      363.23     13.99 o
  -1   7   8      342.10      362.66     10.79 o
   0   7   8     1617.48     1551.97     32.77 o
   1   7   8      234.40      241.71      7.66 o
   2   7   8      319.80      317.16      9.06 o
   3   7   8       66.63       46.56     14.37 o
   4   7   8       84.87       61.11     12.92 o
   5   7   8       47.30       25.58      7.85 o
   6   7   8      155.32      150.61      6.33 o
   7   7   8      112.00      123.15      6.90 o
   8   7   8      252.46      281.21     25.07 o
   9   7   8       58.72       72.81     18.86 o
  10   7   8      860.87      870.31     64.96 o
 -10   8   8       21.24       24.92      9.73 o
  -9   8   8       98.03      104.98     10.87 o
  -8   8   8        6.21        9.73      3.04 o
  -7   8   8       24.90       31.70      3.39 o
  -6   8   8       72.07       51.64      8.60 o
  -5   8   8      930.93      950.65     27.45 o
  -4   8   8        1.05        1.07      3.92 o
  -3   8   8      121.95       91.80      5.38 o
  -2   8   8        0.12       -2.22      3.00 o
  -1   8   8       65.08       48.07      4.30 o
   0   8   8       56.17       59.17      5.63 o
   1   8   8       28.62       35.12      3.68 o
   2   8   8        7.88        7.12     11.46 o
   3   8   8       79.43       84.09      7.33 o
   4   8   8       88.84      105.01     19.87 o
   5   8   8      269.11      260.51     34.22 o
   6   8   8      235.68      274.90     34.39 o
   7   8   8      148.26      151.17     30.05 o
   8   8   8       61.54       80.41      8.21 o
  -6   9   8       75.99       71.75     21.58 o
  -5   9   8      430.69      476.18     27.49 o
  -4   9   8      210.98      169.48     22.18 o
  -3   9   8        1.50       -2.35      7.87 o
  -2   9   8        0.02       19.53      8.23 o
  -1   9   8      297.66      290.87     14.54 o
   0   9   8      101.48      112.82      6.82 o
   1   9   8      119.06      115.28      7.93 o
   2   9   8        2.95       15.78      4.17 o
   3   9   8      108.85       81.58      6.99 o
   4   9   8       81.89       88.34      7.29 o
   5   9   8       32.21       32.15      6.97 o
 -17   1   9       45.75       82.73     15.12 o
 -16   1   9      642.05      658.01     27.38 o
 -15   1   9        7.95       11.12      4.19 o
 -14   1   9       73.23       90.18     22.67 o
 -13   1   9      178.46      180.95      6.36 o
 -12   1   9      470.48      522.48     34.59 o
 -11   1   9      334.39      319.64      7.34 o
 -10   1   9     1525.74     1565.44     21.69 o
  -9   1   9      200.55      224.76      3.89 o
  -8   1   9      584.43      495.80     17.28 o
  -7   1   9      584.24      757.46     14.95 o
  -6   1   9      963.80      943.42     37.50 o
  -5   1   9     3060.77     2959.24     57.66 o
  -4   1   9       42.24       38.56      3.02 o
  -3   1   9     1990.66     1891.01     37.94 o
  -2   1   9       93.02       90.89      6.84 o
  -1   1   9      566.16      435.10     25.92 o
   0   1   9      570.60      610.40      9.66 o
   1   1   9     1466.65     1125.41     19.24 o
   2   1   9      891.24      885.96     34.93 o
   3   1   9      808.41      567.04     22.63 o
   4   1   9     2390.35     2492.20     47.23 o
   5   1   9     4622.45     5238.48    119.03 o
   6   1   9       34.13       48.93      3.90 o
   7   1   9     1216.35     1239.68     37.52 o
   8   1   9       77.10       89.79      7.53 o
   9   1   9      726.92      789.19    102.82 o
  10   1   9        0.83       -0.96      3.93 o
  11   1   9       12.13        1.81      5.67 o
  12   1   9      787.74      829.40     24.32 o
  13   1   9      278.47      298.19     27.61 o
  14   1   9       19.83       20.81      8.08 o
  15   1   9       53.46       60.36     15.17 o
 -17   2   9       18.29       23.05      4.66 o
 -16   2   9        7.71        0.38      6.08 o
 -15   2   9       10.72       10.64      4.49 o
 -14   2   9       96.04       74.34      4.82 o
 -13   2   9      115.87      148.32     18.10 o
 -12   2   9        2.16        1.50      4.68 o
 -11   2   9        4.63        2.24      1.30 o
 -10   2   9      196.73      195.67      9.73 o
  -9   2   9     1315.52     1306.58     32.85 o
  -8   2   9     1095.93     1049.49     16.60 o
  -7   2   9        1.42       -0.92      9.77 o
  -6   2   9      926.59      929.56     23.80 o
  -5   2   9     1341.34     1210.59     29.86 o
  -4   2   9       79.81       87.80      3.59 o
  -3   2   9        0.37        0.00      3.76 o
  -2   2   9      714.58      769.26     21.65 o
  -1   2   9     1433.88     1508.93     24.80 o
   0   2   9     2514.59     2697.83     73.70 o
   1   2   9     2378.36     2337.66     82.77 o
   2   2   9     1756.20     1838.00     93.96 o
   3   2   9     5832.75     6225.89    247.90 o
   4   2   9      583.50      589.72     11.31 o
   5   2   9     1540.86     1610.83    125.32 o
   6   2   9      226.17      234.77     20.45 o
   7   2   9       52.31       57.87      4.19 o
   8   2   9      429.43      476.55     27.65 o
   9   2   9      336.95      288.71     10.68 o
  10   2   9      320.53      233.82      9.47 o
  11   2   9       89.32      118.30     11.68 o
  12   2   9       73.62       43.72     15.63 o
  13   2   9       26.10       35.28      5.93 o
  14   2   9       27.64       55.72      6.74 o
  15   2   9      260.02      262.92     30.27 o
 -17   3   9        1.47        6.35      6.72 o
 -16   3   9        1.02        3.51      5.84 o
 -15   3   9       68.02       50.88      4.76 o
 -14   3   9      670.37      664.42     43.97 o
 -13   3   9      416.09      332.69     44.25 o
 -12   3   9      569.84      586.41     15.09 o
 -11   3   9      200.50      188.19      5.60 o
 -10   3   9      549.47      564.15     33.73 o
  -9   3   9      185.82      188.35     11.21 o
  -8   3   9      706.04      693.74     13.00 o
  -7   3   9      889.05      782.69     14.57 o
  -6   3   9       88.69       95.91      3.35 o
  -5   3   9     1657.86     1638.37     33.06 o
  -4   3   9      625.86      618.01     10.90 o
  -3   3   9     4287.67     4233.04    136.22 o
  -2   3   9     1494.57     1607.33     23.62 o
  -1   3   9     3204.86     3131.53     45.32 o
   0   3   9      190.05      223.84      4.93 o
   1   3   9        4.06       14.83      2.07 o
   2   3   9       78.65       68.67      7.12 o
   3   3   9      188.33      223.57      5.32 o
   4   3   9       56.44       65.65      3.46 o
   5   3   9     1057.90     1100.84     19.54 o
   6   3   9      341.83      372.56     15.72 o
   7   3   9       27.69       43.13      8.49 o
   8   3   9        2.46        0.29      2.09 o
   9   3   9      874.65     1006.49     22.84 o
  10   3   9      180.39      239.34     30.84 o
  11   3   9      170.18      137.57     15.08 o
  12   3   9      456.06      478.19     35.51 o
  13   3   9       17.78       15.81      4.73 o
  14   3   9      151.29      166.39     11.01 o
  15   3   9       29.91       47.59      8.56 o
 -16   4   9       57.98       76.83      7.81 o
 -15   4   9       61.24       89.43      7.62 o
 -14   4   9        0.18        0.75      6.42 o
 -12   4   9        1.65        5.13      4.49 o
 -11   4   9     1351.23     1224.51     80.10 o
 -10   4   9      200.33      181.42     14.35 o
  -9   4   9        5.81       12.29      5.67 o
  -8   4   9      274.90      276.65     13.52 o
  -7   4   9       97.09      103.51     15.17 o
  -6   4   9      230.34      223.97      6.97 o
  -5   4   9      954.95      901.55     16.03 o
  -4   4   9      670.10      715.68     33.49 o
  -3   4   9     1028.77     1021.43     14.60 o
  -2   4   9      516.69      557.44     42.12 o
  -1   4   9     1861.68     2081.73     43.98 o
   0   4   9        5.89       12.25      1.54 o
   1   4   9      106.77      108.31     10.55 o
   2   4   9      108.33      118.81      8.86 o
   3   4   9      596.95      643.20     30.52 o
   4   4   9        8.87       13.02      2.42 o
   5   4   9        2.24        9.83      2.27 o
   6   4   9       56.06       68.15     12.11 o
   7   4   9       39.74       44.69      9.03 o
   8   4   9      614.67      578.96     35.36 o
   9   4   9      417.94      431.13     21.73 o
  10   4   9       54.85       29.74      2.89 o
  11   4   9        0.58       11.64      3.46 o
  12   4   9       45.05       48.88     19.08 o
  13   4   9        0.88       11.54      4.79 o
  14   4   9        8.91        6.74      4.24 o
 -15   5   9       18.77       10.48      6.39 o
 -14   5   9     1390.59     1425.08     53.32 o
 -13   5   9      435.60      424.24     47.91 o
 -12   5   9       40.05       25.19      4.54 o
 -11   5   9       53.76       53.28      7.32 o
 -10   5   9      108.07      122.53      5.25 o
  -9   5   9      222.59      247.84     16.41 o
  -8   5   9      388.72      409.57     30.97 o
  -7   5   9      645.37      605.85     21.00 o
  -6   5   9      874.29      872.39     14.56 o
  -5   5   9     3426.82     3364.77     46.11 o
  -4   5   9       49.52       62.72      7.98 o
  -3   5   9     1753.80     1736.75     41.30 o
  -2   5   9       89.41       91.51      6.69 o
  -1   5   9     4301.55     4430.02     71.67 o
   0   5   9       16.90       29.56      5.82 o
   1   5   9     1268.05     1209.87     51.27 o
   2   5   9      290.80      291.46     11.47 o
   3   5   9     2020.15     1932.79     50.14 o
   4   5   9      108.13      105.92      3.92 o
   5   5   9     1375.92     1324.01     24.41 o
   6   5   9      249.53      273.83      8.82 o
   7   5   9      335.91      291.50     25.41 o
   8   5   9        5.15       18.77      6.78 o
   9   5   9     1108.17     1159.95     64.53 o
  10   5   9        4.69       17.33      3.94 o
  11   5   9      157.80      180.78      8.28 o
  12   5   9      217.57      287.49     43.48 o
  13   5   9       96.22      103.25      9.04 o
 -14   6   9       26.28        6.35      6.72 o
 -13   6   9       21.28       14.57      6.08 o
 -12   6   9        3.77       16.06      4.94 o
 -11   6   9        4.64       -2.22      4.85 o
 -10   6   9        5.95        3.76      3.38 o
  -9   6   9       21.72       22.52      3.50 o
  -8   6   9      299.33      277.34      8.89 o
  -7   6   9      103.85      106.45      5.20 o
  -6   6   9      256.91      253.93      6.33 o
  -5   6   9        9.88        5.88      1.98 o
  -4   6   9      312.90      324.28      7.63 o
  -3   6   9      513.06      511.74     24.13 o
  -2   6   9     1031.59      981.16     24.45 o
  -1   6   9     2138.81     2153.75     37.01 o
   0   6   9     1068.98     1080.01     19.99 o
   1   6   9       65.16       51.87     11.63 o
   2   6   9        2.59        3.65      1.40 o
   3   6   9      403.18      426.43     14.16 o
   4   6   9       75.27       84.86     11.89 o
   5   6   9       23.78       25.13      7.17 o
   6   6   9       13.74        8.39      2.84 o
   7   6   9      698.79      764.80     25.35 o
   8   6   9      370.31      342.90     47.03 o
   9   6   9      156.97      163.36      6.94 o
  10   6   9        3.18        9.69      3.69 o
  11   6   9       46.44       71.60     23.49 o
  12   6   9        6.56        6.35      4.42 o
 -12   7   9      350.34      355.39     22.24 o
 -11   7   9        1.03       12.53     13.13 o
 -10   7   9       93.51      114.14     29.86 o
  -9   7   9      315.68      323.93     16.56 o
  -8   7   9      197.98      229.94      8.62 o
  -7   7   9       43.92       41.66     18.29 o
  -6   7   9        5.61       -1.23      7.16 o
  -5   7   9      781.15      807.16     19.14 o
  -4   7   9      436.30      463.50     42.99 o
  -3   7   9      635.93      671.93     14.16 o
  -2   7   9      192.99      208.99     10.40 o
  -1   7   9      702.86      680.14     79.87 o
   0   7   9        1.33       -2.58      5.24 o
   1   7   9      931.07      941.90     24.30 o
   2   7   9        9.84       12.52     12.34 o
   3   7   9      868.73      830.65     24.01 o
   4   7   9        0.67        9.37      4.49 o
   5   7   9     1115.05     1157.63     33.08 o
   6   7   9      164.88      199.94     22.93 o
   7   7   9      678.76      678.74     65.51 o
   8   7   9        3.15       -0.77      6.95 o
   9   7   9      115.76      123.27      6.91 o
  10   7   9       12.16        3.63      8.24 o
 -10   8   9      190.62      250.72     17.80 o
  -9   8   9       19.21       29.00     13.71 o
  -8   8   9       27.27       33.81      5.18 o
  -7   8   9        9.41       20.48      9.20 o
  -6   8   9       42.05       40.07      5.50 o
  -5   8   9        8.02       19.47      6.39 o
  -4   8   9        2.85        8.48     13.15 o
  -3   8   9      233.93      199.80     14.54 o
  -2   8   9      102.89       90.89     12.45 o
  -1   8   9       22.15       35.69      5.16 o
   0   8   9      410.56      433.94     30.41 o
   1   8   9      394.14      386.23     22.72 o
   2   8   9      365.39      389.38     15.40 o
   3   8   9      159.30      123.86     32.70 o
   4   8   9       40.08       29.37      3.36 o
   5   8   9       31.35       35.39      7.70 o
   6   8   9       68.11       67.52      4.83 o
   7   8   9      147.90      144.96     24.55 o
   8   8   9        3.53        5.73      9.60 o
  -6   9   9       96.37       55.32      6.28 o
  -5   9   9       53.34       84.44     12.88 o
  -4   9   9      180.53      194.72     17.84 o
  -3   9   9      411.58      422.83     26.29 o
  -2   9   9      152.44      145.33      9.55 o
  -1   9   9       76.34       71.40     10.14 o
   0   9   9       50.44       56.81     15.32 o
   1   9   9      173.33      179.35     10.89 o
   2   9   9       22.90       29.56     15.29 o
   3   9   9      386.19      431.87     16.62 o
   4   9   9      193.95      195.44      9.22 o
 -17   0  10      303.08      385.45     23.59 o
 -16   0  10      105.74      111.56     11.04 o
 -15   0  10      893.27      871.23     38.91 o
 -13   0  10     2072.45     2028.68     54.13 o
 -12   0  10      310.08      267.55      9.50 o
 -11   0  10     3380.92     3207.01     74.63 o
 -10   0  10     2812.06     3115.48     73.54 o
  -9   0  10     2739.26     2717.97     64.68 o
  -8   0  10      143.39       98.45      5.00 o
  -7   0  10     2632.87     3237.81     74.97 o
  -6   0  10      474.29      382.41     15.93 o
  -5   0  10     4438.36     4598.62    149.83 o
  -4   0  10     7330.27     6679.55    212.26 o
  -3   0  10       10.92        7.89      1.54 o
  -1   0  10     2556.18     2550.86     58.75 o
   0   0  10     4841.99     4580.25    104.95 o
   1   0  10     4495.86     4699.06    106.30 o
   2   0  10    14090.91    13725.62    304.25 o
   3   0  10     2066.88     2084.91     70.80 o
   4   0  10    16114.84    16095.02    501.59 o
   5   0  10       39.58       55.10      6.35 o
   6   0  10     3422.80     3202.62    105.28 o
   7   0  10      670.75      638.69     25.47 o
   8   0  10      918.88      891.97     32.42 o
   9   0  10      537.73      534.57     23.29 o
  10   0  10     2125.90     2312.04     83.87 o
  11   0  10       10.01       12.02      5.26 o
  12   0  10       82.86       55.97      7.81 o
  13   0  10      819.80      710.13     35.12 o
  14   0  10      157.21      166.62     15.02 o
  15   0  10      325.54      282.35     22.16 o
 -17   1  10        9.37       26.07      5.48 o
 -16   1  10       54.78       78.47     14.82 o
 -15   1  10      128.92      136.83     10.61 o
 -14   1  10       41.05       39.14      3.99 o
 -13   1  10      642.68      652.13     19.89 o
 -12   1  10       80.04       92.40      3.82 o
 -11   1  10       17.74       21.08      0.76 o
 -10   1  10       31.89       26.11      1.90 o
  -9   1  10      379.16      354.45      7.17 o
  -8   1  10     4099.52     4184.00     67.37 o
  -7   1  10        7.42        9.15      3.93 o
  -6   1  10        0.90       11.25      2.90 o
  -5   1  10        0.30        9.73      2.48 o
  -4   1  10      297.39      322.76     17.54 o
  -3   1  10       54.10       63.52      8.56 o
  -2   1  10      239.64      260.16      5.51 o
  -1   1  10     4726.21     4845.12     78.22 o
   0   1  10      772.67      833.33     22.44 o
   1   1  10     2323.69     2344.81    107.31 o
   2   1  10      181.32      174.02      5.02 o
   3   1  10        1.01       -1.85      1.65 o
   4   1  10      785.07      835.59     21.39 o
   5   1  10       36.06       38.79      3.16 o
   6   1  10      120.18      173.68      7.58 o
   7   1  10      126.12      122.49     22.14 o
   8   1  10       81.64       67.66      7.64 o
   9   1  10       12.57       12.89      3.70 o
  10   1  10       45.21       41.45     14.76 o
  11   1  10      235.42      138.83     13.80 o
  12   1  10        0.99        5.71      4.67 o
  13   1  10       20.98       12.73      5.26 o
  14   1  10       12.21        2.22      3.66 o
  15   1  10       22.85       63.26     21.69 o
 -17   2  10      278.42      284.94     20.92 o
 -16   2  10       33.20       45.04      7.21 o
 -15   2  10      474.38      500.34     28.85 o
 -14   2  10      168.11      179.88      8.30 o
 -13   2  10      612.79      621.89     52.47 o
 -12   2  10      318.52      301.39     20.96 o
 -11   2  10     2178.27     2100.21     59.53 o
 -10   2  10      438.92      465.45     13.35 o
  -9   2  10     1866.20     1849.89     27.63 o
  -8   2  10      389.68      378.17      9.47 o
  -7   2  10      117.52      183.40     10.12 o
  -6   2  10      234.43      169.06      4.27 o
  -5   2  10     1028.05      976.65     34.20 o
  -4   2  10     1363.55     1258.72     38.80 o
  -3   2  10      350.57      331.18      7.06 o
  -2   2  10     1825.71     1682.52     88.63 o
  -1   2  10     5207.36     5626.37     90.13 o
   0   2  10       37.64       59.80      2.70 o
   1   2  10     3323.70     3726.32    180.01 o
   2   2  10     4409.24     4129.04     66.91 o
   3   2  10       51.02       55.83      2.56 o
   4   2  10       12.68       12.38      2.84 o
   5   2  10     1498.19     1498.15     37.67 o
   6   2  10      971.91      932.17     23.57 o
   7   2  10      521.36      469.37     16.38 o
   8   2  10      184.93      179.29      6.04 o
   9   2  10      541.26      475.57     28.60 o
  10   2  10      335.50      349.06     16.81 o
  11   2  10      571.45      569.27     53.77 o
  12   2  10        0.16       11.58     14.42 o
  13   2  10      549.58      531.63     19.27 o
  14   2  10        0.16        5.33      5.01 o
  15   2  10      282.94      253.12     14.54 o
 -17   3  10      100.05       73.39     10.63 o
 -16   3  10       35.88       28.41     15.02 o
 -15   3  10        6.26        1.20      2.60 o
 -14   3  10      241.35      263.07     12.45 o
 -13   3  10      664.66      622.27     16.03 o
 -12   3  10      193.94      157.52      6.25 o
 -11   3  10      197.33      213.31     25.26 o
 -10   3  10      399.67      388.10      8.64 o
  -9   3  10        5.97       12.03      5.62 o
  -8   3  10        0.68        4.58      1.69 o
  -7   3  10       73.23       69.21      5.62 o
  -6   3  10      564.86      585.09     16.57 o
  -5   3  10       81.09       71.45      7.29 o
  -4   3  10     2099.40     2149.61     35.84 o
  -3   3  10       53.27       53.94      2.29 o
  -2   3  10     1182.91     1079.65     35.78 o
  -1   3  10     2323.97     2621.37     38.12 o
   0   3  10      136.49      123.90     13.56 o
   1   3  10      168.34      206.60      6.40 o
   2   3  10        3.61       13.11      3.16 o
   3   3  10      773.95      741.67     16.58 o
   4   3  10      429.15      437.07     16.60 o
   5   3  10      147.92      136.57      4.64 o
   6   3  10       45.54       35.59      7.14 o
   7   3  10      188.18      193.38      6.77 o
   8   3  10      599.90      630.09     44.79 o
   9   3  10      783.55      736.10     17.67 o
  10   3  10       81.58       64.52      4.81 o
  11   3  10      104.55       85.93      5.31 o
  12   3  10       46.77       54.51      4.86 o
  13   3  10        8.64        8.03      5.99 o
  14   3  10       24.31       53.37      9.62 o
 -16   4  10       10.09       13.66      9.20 o
 -15   4  10      256.98      267.76     35.12 o
 -14   4  10      178.28      104.00     12.06 o
 -13   4  10       71.17       93.65     30.82 o
 -12   4  10       30.38       38.32      5.45 o
 -11   4  10      543.66      584.79     31.91 o
 -10   4  10      619.46      606.78     12.83 o
  -9   4  10      261.46      229.69      9.99 o
  -8   4  10      846.05      833.95     15.83 o
  -7   4  10      674.58      710.10     46.61 o
  -6   4  10     2118.81     1916.99     81.17 o
  -5   4  10     1662.25     1598.04     65.71 o
  -4   4  10     2327.96     2354.32     31.98 o
  -3   4  10      536.01      542.39     15.02 o
  -2   4  10     6711.64     6772.23    123.48 o
  -1   4  10      235.85      240.77      5.30 o
   0   4  10     1297.76     1280.75     22.56 o
   1   4  10        7.39       15.40      1.82 o
   2   4  10      138.93       99.07     14.59 o
   3   4  10        5.72        7.64      2.25 o
   4   4  10       94.37       68.19      3.14 o
   5   4  10      305.95      299.36      7.34 o
   6   4  10      918.78      884.48     58.78 o
   7   4  10     2611.12     2729.41     54.29 o
   8   4  10      172.53      172.86      8.77 o
   9   4  10      684.55      720.13     40.19 o
  10   4  10       17.44       22.72     12.34 o
  11   4  10      746.58      799.81     20.69 o
  12   4  10      227.29      251.27     13.19 o
  13   4  10      354.56      429.17     19.63 o
  14   4  10        0.16        8.87      4.69 o
 -15   5  10       45.27       54.27      6.29 o
 -14   5  10      409.97      408.69     48.15 o
 -13   5  10       50.36       46.66     11.78 o
 -12   5  10        1.81        1.50      5.22 o
 -11   5  10        0.14       -1.60      5.63 o
 -10   5  10      485.60      464.46     12.50 o
  -9   5  10     1091.52     1051.23     25.24 o
  -8   5  10      612.70      589.11     41.84 o
  -7   5  10       52.42       63.14      3.10 o
  -6   5  10      542.53      533.69     11.39 o
  -5   5  10       57.44       52.02      1.95 o
  -4   5  10        1.09        1.90      1.17 o
  -3   5  10      278.35      278.58     10.01 o
  -2   5  10      428.83      448.56     21.11 o
  -1   5  10     1101.80     1130.47     26.91 o
   0   5  10       36.53       49.40      3.96 o
   1   5  10      140.42      142.88     11.72 o
   2   5  10       59.38       58.77      7.76 o
   3   5  10        1.60        2.80      2.83 o
   4   5  10       35.40       38.43      3.93 o
   5   5  10      353.85      342.14      8.34 o
   6   5  10      290.21      283.77     12.92 o
   7   5  10       11.63       16.50      3.40 o
   8   5  10      677.69      753.86     18.05 o
   9   5  10      175.14      163.82     13.88 o
  10   5  10        4.11       12.58     12.77 o
  11   5  10       64.57       66.43     19.34 o
  12   5  10        0.39       -8.73      5.82 o
  13   5  10       53.31       62.64      7.46 o
 -13   6  10      297.61      328.36     19.68 o
 -12   6  10       24.26       41.56     17.82 o
 -11   6  10      188.14      176.58     16.30 o
 -10   6  10      419.10      390.99     11.83 o
  -9   6  10      323.75      343.36     35.50 o
  -8   6  10      859.16      846.69     19.80 o
  -7   6  10      628.64      629.81     40.89 o
  -6   6  10     1471.34     1355.47     72.94 o
  -5   6  10       91.95       96.87      3.64 o
  -4   6  10     1907.35     1887.22     33.34 o
  -3   6  10      257.55      273.58      8.00 o
  -2   6  10     4038.56     4085.25     68.20 o
  -1   6  10      351.15      364.74     33.81 o
   0   6  10      699.10      702.36     14.38 o
   1   6  10      391.03      401.59      9.04 o
   2   6  10     2316.17     2322.27     45.95 o
   3   6  10     1324.79     1264.46     87.56 o
   4   6  10      234.54      244.68     30.14 o
   5   6  10      332.85      347.68     41.99 o
   6   6  10     1314.03     1348.63     37.22 o
   7   6  10     2136.01     2117.54     93.81 o
   8   6  10       37.79       40.33     12.55 o
   9   6  10      412.62      435.38     14.44 o
  10   6  10      104.01       98.71      6.28 o
  11   6  10      249.28      254.30     14.46 o
 -12   7  10       45.19       59.20      9.24 o
 -11   7  10        8.59       10.73      6.33 o
 -10   7  10        7.30        6.35      4.09 o
  -9   7  10       57.20       69.31     13.45 o
  -8   7  10      373.26      372.26     14.86 o
  -7   7  10      103.02       97.68      5.37 o
  -6   7  10     1453.26     1447.58     54.90 o
  -5   7  10        7.14       -4.63      9.00 o
  -4   7  10       24.53       14.51      2.61 o
  -3   7  10      179.92      172.47     15.17 o
  -2   7  10       42.87       41.74      5.24 o
  -1   7  10      217.17      223.37     17.95 o
   0   7  10      203.59      199.13     17.86 o
   1   7  10      264.05      262.13      8.25 o
   2   7  10       20.82       31.50      5.11 o
   3   7  10      363.57      368.79     32.53 o
   4   7  10      310.11      275.73     10.67 o
   5   7  10       86.10       79.20     13.32 o
   6   7  10       32.16       46.28      5.52 o
   7   7  10       97.14       95.15     16.38 o
   8   7  10       84.10       63.74     21.02 o
   9   7  10       11.11        4.15      2.93 o
  10   7  10       16.20       11.50      7.74 o
 -10   8  10        3.09       -5.97      4.06 o
  -9   8  10      313.04      314.90     12.46 o
  -8   8  10      190.44      193.43     15.93 o
  -7   8  10        8.29       21.45      4.99 o
  -5   8  10       99.88       63.70      7.10 o
  -4   8  10      762.31      819.40     38.84 o
  -3   8  10      197.04      174.98     29.49 o
  -2   8  10      215.60      221.44     14.22 o
  -1   8  10      187.55      170.59     14.95 o
   0   8  10       37.44       74.65     16.30 o
   1   8  10        0.06       -0.26     16.49 o
   2   8  10      321.56      376.97     38.46 o
   3   8  10        0.28       10.10     12.56 o
   4   8  10      171.08      188.85     20.96 o
   5   8  10      179.83      181.32     26.14 o
   6   8  10       40.23       65.06     16.23 o
   7   8  10      477.42      516.99     21.48 o
  -6   9  10      575.34      602.73     33.69 o
  -5   9  10       15.90       16.91      5.15 o
  -4   9  10      259.81      261.45     21.58 o
  -3   9  10       10.69        5.97      5.97 o
  -2   9  10      257.11      248.36     26.84 o
  -1   9  10        6.70       -7.78      5.18 o
   0   9  10      158.68      162.64      8.90 o
   1   9  10      132.95      169.61      8.04 o
   2   9  10       21.27       23.41      4.24 o
   3   9  10       66.11       51.21      7.08 o
 -17   1  11        4.60        4.09      5.24 o
 -16   1  11      409.32      393.39     17.62 o
 -15   1  11       58.09       61.98     13.58 o
 -14   1  11     2596.50     2496.94     52.32 o
 -13   1  11      116.39      107.52      5.28 o
 -12   1  11     5043.06     4817.91     92.06 o
 -11   1  11        4.90       -1.55      2.07 o
 -10   1  11      634.64      550.86     10.94 o
  -9   1  11     3108.29     3156.10     72.96 o
  -8   1  11     1956.59     1874.12     31.44 o
  -7   1  11     1216.35     1180.49     44.60 o
  -6   1  11      136.41       99.75      5.06 o
  -5   1  11      913.35      783.60     53.67 o
  -4   1  11     2687.58     2657.68     49.96 o
  -3   1  11     2275.63     2128.57     51.16 o
  -2   1  11      991.55      946.02     23.85 o
  -1   1  11    32787.96    33379.29   1506.30 o
   0   1  11     1718.14     1744.34     33.99 o
   1   1  11     8163.80     8176.35    149.11 o
   2   1  11     2640.08     2656.17    102.52 o
   3   1  11     4963.12     5062.55    116.01 o
   4   1  11      443.14      424.54     40.45 o
   5   1  11      260.52      206.81     25.88 o
   6   1  11       99.64      103.93      5.56 o
   7   1  11     1265.12     1208.45    101.36 o
   8   1  11      255.99      201.46     22.71 o
   9   1  11     1597.43     1424.92     41.69 o
  10   1  11       30.95       66.33     10.25 o
  11   1  11      518.06      475.59     44.55 o
  12   1  11       36.39       71.52     11.19 o
  13   1  11        3.71       23.38      8.06 o
  14   1  11     1084.58     1070.13     46.28 o
  15   1  11       39.19       47.22     20.11 o
 -17   2  11      128.92      149.82      9.69 o
 -16   2  11        6.30       25.90      5.15 o
 -15   2  11        9.89       14.34     14.14 o
 -14   2  11      217.82      168.51      6.92 o
 -13   2  11       75.18       67.45     12.64 o
 -12   2  11      197.18      179.68     11.51 o
 -11   2  11       49.35       33.71      4.11 o
 -10   2  11       15.34       11.19      2.84 o
  -9   2  11      131.78      137.34      6.70 o
  -8   2  11       56.07       66.71      6.80 o
  -7   2  11     1335.18     1345.25     26.26 o
  -6   2  11      118.89      144.46     13.63 o
  -5   2  11     1148.02     1206.26     24.15 o
  -4   2  11      295.87      285.62      5.90 o
  -3   2  11      667.28      587.38     22.29 o
  -2   2  11       68.81       75.33      6.01 o
  -1   2  11       45.86       89.58      4.56 o
   0   2  11     1821.87     1982.45     58.69 o
   1   2  11       10.35       19.86      3.79 o
   2   2  11      763.30      910.00     88.55 o
   3   2  11     1079.04     1176.88     25.26 o
   4   2  11     1079.42     1059.93     37.88 o
   5   2  11       61.33       65.96      4.75 o
   6   2  11      111.27       97.93      4.96 o
   7   2  11       94.92       79.05     21.05 o
   8   2  11       21.40       33.84      9.69 o
   9   2  11       99.78       94.33      5.44 o
  10   2  11       97.46       66.55     21.67 o
  11   2  11        5.30        9.24      3.54 o
  12   2  11        2.96        8.18     10.33 o
  13   2  11       18.16        5.52      8.85 o
  14   2  11        9.42        9.42      3.90 o
 -17   3  11       33.40       15.32      8.64 o
 -16   3  11      504.42      602.89     31.51 o
 -15   3  11       13.58       21.94      6.18 o
 -14   3  11      400.25      428.36     26.35 o
 -13   3  11      351.93      336.38     28.47 o
 -12   3  11     1215.81     1016.15     28.88 o
 -11   3  11       16.16       23.42      2.39 o
 -10   3  11      358.70      309.62     14.71 o
  -9   3  11       66.21       58.73      4.45 o
  -8   3  11     2863.83     2905.69     48.00 o
  -7   3  11      304.12      335.51     29.71 o
  -6   3  11     1391.10     1267.06     40.25 o
  -5   3  11      481.47      381.31     40.02 o
  -4   3  11      493.11      443.32      8.04 o
  -3   3  11      925.40      828.30     14.50 o
  -2   3  11      102.58      100.72      3.73 o
  -1   3  11      126.02      141.95      6.18 o
   0   3  11      164.59      172.98      4.83 o
   1   3  11      438.80      468.35     10.67 o
   2   3  11       59.64       76.45      3.00 o
   3   3  11        9.87       13.67      5.77 o
   4   3  11      459.92      483.09     40.12 o
   5   3  11      431.98      389.70      9.58 o
   6   3  11     2705.48     2630.10     51.83 o
   7   3  11      231.12      205.74      9.63 o
   8   3  11      839.10      852.64     19.48 o
   9   3  11       62.38       49.58      7.70 o
  10   3  11      380.89      364.95     11.88 o
  11   3  11       14.79       14.25      5.63 o
  12   3  11      106.00      117.69     19.04 o
  13   3  11       57.95       66.26     10.10 o
  14   3  11      347.75      333.32     22.65 o
 -16   4  11      440.39      543.77     22.99 o
 -15   4  11      197.30      191.30     10.75 o
 -14   4  11        6.42       11.18      6.42 o
 -13   4  11        7.76       20.43      4.24 o
 -12   4  11        1.80        9.55      6.40 o
 -11   4  11      475.76      455.55     21.50 o
 -10   4  11        7.90        8.95      2.16 o
  -9   4  11       62.56       82.22      3.68 o
  -8   4  11      288.77      270.40      6.98 o
  -7   4  11       46.55       57.34      7.21 o
  -6   4  11       56.41       65.36      4.11 o
  -5   4  11      151.55      162.82      3.54 o
  -4   4  11      103.21      131.02      9.93 o
  -3   4  11      473.26      454.49      7.96 o
  -2   4  11      159.17      175.28     13.84 o
  -1   4  11       69.01       64.87     11.66 o
   0   4  11        0.17        4.09      1.33 o
   1   4  11     1799.65     1895.29    137.62 o
   2   4  11      419.83      406.76     16.02 o
   3   4  11       39.43       34.57      3.42 o
   4   4  11       61.82       48.71      3.74 o
   5   4  11        1.06        6.07      4.68 o
   6   4  11       57.34       42.20      3.32 o
   7   4  11        0.03       -1.67      4.71 o
   8   4  11        5.74        8.85      3.15 o
   9   4  11      546.26      540.73     14.49 o
  10   4  11      265.56      214.77     11.70 o
  11   4  11      305.80      281.99      9.74 o
  12   4  11        4.94       33.16     17.17 o
  13   4  11       30.31       38.24      8.15 o
 -15   5  11       64.96       60.10      9.01 o
 -14   5  11       75.96       63.14      8.30 o
 -13   5  11      387.64      392.93     17.69 o
 -12   5  11      185.95      198.86     23.19 o
 -11   5  11       15.15       18.47     18.39 o
 -10   5  11     1228.53     1288.50     27.55 o
  -9   5  11     1983.65     1854.27     50.28 o
  -8   5  11     1489.25     1521.97     83.80 o
  -7   5  11       95.80       78.58      6.57 o
  -6   5  11     1343.97     1343.15     24.10 o
  -5   5  11      325.27      308.39      6.97 o
  -4   5  11      461.77      442.53     20.28 o
  -3   5  11     1343.29     1285.12     37.15 o
  -2   5  11      261.48      259.51     10.44 o
  -1   5  11     1083.14      989.18     40.32 o
   0   5  11      397.75      425.62     25.58 o
   1   5  11     1467.93     1487.88     57.60 o
   2   5  11       87.97       87.62      5.56 o
   3   5  11      832.04      735.15     19.98 o
   4   5  11       95.99       92.31      4.19 o
   5   5  11      885.09      869.79     70.24 o
   6   5  11      934.24      950.54     21.66 o
   7   5  11      424.79      402.76     38.05 o
   8   5  11     1238.71     1309.62     28.45 o
   9   5  11      316.97      293.89     26.80 o
  10   5  11      866.04      875.31     22.25 o
  11   5  11       74.20       81.93     27.14 o
  12   5  11       50.93       85.17      8.19 o
 -14   6  11       15.07        8.45      6.57 o
 -13   6  11       68.23       67.23      6.93 o
 -12   6  11       44.84       40.91      4.79 o
 -11   6  11       61.87       48.13      7.08 o
 -10   6  11       70.35       60.70      4.85 o
  -9   6  11       16.53        8.90      2.76 o
  -8   6  11       52.96       53.49      4.06 o
  -7   6  11       50.61       69.38     16.04 o
  -6   6  11      162.46      190.06      9.16 o
  -5   6  11        2.63        1.05      1.87 o
  -4   6  11      947.03      907.58     20.47 o
  -3   6  11        2.16        0.14      3.19 o
  -2   6  11      173.03      186.31     27.42 o
  -1   6  11      864.16      815.46     15.23 o
   0   6  11     1063.67     1138.36     20.66 o
   1   6  11      218.95      203.51     17.84 o
   2   6  11      225.25      253.23      8.11 o
   3   6  11      124.03      154.82     33.34 o
   4   6  11     1308.71     1301.81     36.08 o
   5   6  11      987.52     1074.46     23.96 o
   6   6  11       48.44       48.40      5.68 o
   7   6  11       76.51       82.38      7.93 o
   8   6  11       78.39       58.78      5.04 o
   9   6  11       12.31        7.15      4.86 o
  10   6  11        5.32        1.01      6.35 o
  11   6  11        0.67       14.17      4.88 o
 -12   7  11      414.06      498.47     29.41 o
 -11   7  11      239.77      205.63      8.73 o
 -10   7  11      180.58      162.64      8.90 o
  -9   7  11      444.95      395.61     20.23 o
  -8   7  11     1437.81     1511.84     60.66 o
  -7   7  11       12.88       12.29      2.92 o
  -6   7  11        9.99       17.91      3.42 o
  -5   7  11        7.47       16.79      3.00 o
  -4   7  11       27.39       24.06     10.46 o
  -3   7  11      229.66      221.90      9.18 o
  -2   7  11       21.41       18.03      3.94 o
  -1   7  11      367.70      322.47     11.74 o
   0   7  11      223.89      223.60      8.50 o
   1   7  11      168.77      158.71     10.37 o
   2   7  11        7.10        2.65      3.55 o
   3   7  11      459.18      456.89     27.87 o
   4   7  11        4.81        3.17      3.44 o
   5   7  11       51.16       44.40     13.28 o
   6   7  11      411.97      418.28     45.69 o
   7   7  11        2.88       -3.30      3.35 o
   8   7  11      429.55      491.19     33.90 o
   9   7  11      403.77      419.59     18.39 o
  -9   8  11        3.44        2.32      5.07 o
  -8   8  11       51.88       43.72      9.22 o
  -7   8  11      880.94      850.76     31.66 o
  -6   8  11        2.80       16.86      9.39 o
  -5   8  11      188.28      174.70     14.87 o
  -3   8  11      103.81      126.39      8.92 o
  -2   8  11      593.88      437.29     22.69 o
  -1   8  11      679.83      610.97     16.49 o
   0   8  11       14.86        3.32     11.27 o
   1   8  11       94.94       96.07     10.93 o
   2   8  11      564.75      585.96     30.95 o
   3   8  11       28.21       27.35      3.76 o
   4   8  11        8.85        6.80      3.03 o
   5   8  11      146.19      125.40      6.95 o
   6   8  11      501.76      503.51     65.66 o
   7   8  11        7.41       10.00      5.06 o
  -5   9  11        0.06       -1.13      6.76 o
  -4   9  11       42.11       40.32     16.09 o
  -3   9  11      229.64      219.24     17.20 o
  -2   9  11        3.36       18.86      8.26 o
  -1   9  11      241.62      246.14     31.01 o
   0   9  11       10.61        5.97      4.06 o
   1   9  11        0.13        0.38      4.58 o
   2   9  11       13.54        8.07      9.22 o
   3   9  11       41.69       51.07      5.12 o
 -16   0  12      126.52      134.77     12.58 o
 -15   0  12      393.94      365.92     20.77 o
 -14   0  12       32.95       26.37      6.39 o
 -13   0  12       10.01       19.19      3.04 o
 -12   0  12     1139.46      976.03     26.63 o
 -11   0  12     1758.85     1702.50     41.58 o
 -10   0  12      110.85      104.31      4.73 o
  -9   0  12      927.33      986.96     24.34 o
  -8   0  12     6430.24     6142.72    139.73 o
  -7   0  12       63.12       62.20      7.02 o
  -6   0  12      941.38      937.68     33.24 o
  -5   0  12     2120.69     2203.38     74.60 o
  -4   0  12     7163.97     8100.71    258.16 o
  -3   0  12      631.98      676.48     25.20 o
  -2   0  12    19023.47    20435.33    637.23 o
  -1   0  12     4553.16     5203.47    167.75 o
   0   0  12    46038.41    49286.70   1514.54 o
   2   0  12      420.59      333.32     14.16 o
   3   0  12      380.76      371.86     15.70 o
   4   0  12     1741.95     1788.33     62.28 o
   5   0  12       63.37       93.53      7.14 o
   6   0  12     1215.59     1244.18     43.76 o
   7   0  12      215.30      199.07     13.11 o
   8   0  12       60.10       34.48      5.67 o
   9   0  12      226.08      143.00      9.28 o
  10   0  12      666.47      720.50     31.21 o
  11   0  12      298.99      220.97     13.26 o
  12   0  12       49.09       43.95      8.98 o
  13   0  12      302.46      293.54     20.58 o
  14   0  12      128.18      163.62     16.38 o
  15   0  12        0.91       -7.83      5.22 o
 -17   1  12       50.07       53.76     11.68 o
 -16   1  12        1.72       -2.76      4.52 o
 -15   1  12       21.34       19.94      8.39 o
 -14   1  12       10.21       11.96      3.06 o
 -13   1  12        3.93        5.04      2.56 o
 -12   1  12      198.43      166.48      7.17 o
 -11   1  12      152.99      116.97      8.30 o
 -10   1  12       50.05       36.04      2.08 o
  -9   1  12       35.97       41.22      6.78 o
  -8   1  12     1351.69     1383.23     23.45 o
  -7   1  12      565.65      534.92     17.05 o
  -6   1  12      225.49      253.58     15.40 o
  -5   1  12      825.13      796.29     20.87 o
  -4   1  12      396.88      425.23     11.98 o
  -3   1  12      986.42      979.37     20.38 o
  -2   1  12     1702.88     1982.25     67.35 o
  -1   1  12        7.04        7.94      2.73 o
   0   1  12     1453.97     1436.13     46.54 o
   1   1  12      264.76      291.16     10.17 o
   2   1  12       13.08        0.38      2.67 o
   3   1  12      160.51      179.57      6.95 o
   5   1  12       98.17       65.83      4.67 o
   6   1  12      107.73       70.06     16.19 o
   7   1  12      623.14      603.57     19.51 o
   8   1  12      570.11      559.89     65.60 o
  10   1  12       44.58       41.39     10.57 o
  11   1  12       15.77        8.59      8.23 o
  12   1  12       49.75       42.93      7.32 o
  13   1  12        0.07       13.86      7.06 o
  14   1  12        4.44       26.64      6.42 o
 -17   2  12       10.93        4.26      7.12 o
 -16   2  12        6.66       10.88      4.86 o
 -15   2  12      101.88      121.33     19.02 o
 -14   2  12       15.97        9.40      5.26 o
 -13   2  12       43.48       40.36      6.27 o
 -12   2  12       10.69        3.60      3.73 o
 -11   2  12     1520.66     1461.30     26.69 o
 -10   2  12      163.38      157.89     10.42 o
  -9   2  12      361.28      360.80     28.58 o
  -8   2  12      206.75      193.66      5.96 o
  -7   2  12       95.45      105.58      7.72 o
  -6   2  12       25.64       44.85      2.42 o
  -5   2  12        0.31       -1.98      3.76 o
  -4   2  12      963.30      946.02     16.68 o
  -3   2  12        6.90        7.14      3.00 o
  -2   2  12     5313.12     5875.50    405.27 o
  -1   2  12      356.81      408.46     17.39 o
   0   2  12     1324.14     1359.80     43.57 o
   2   2  12        0.05        1.34      1.39 o
   3   2  12       39.47       40.59      4.30 o
   4   2  12      579.90      588.66     16.30 o
   5   2  12       36.69       44.92      5.45 o
   6   2  12     2015.58     2028.85     49.38 o
   7   2  12      660.19      628.98     67.74 o
   8   2  12       37.40       52.55     18.03 o
   9   2  12       10.14       19.07      3.52 o
  10   2  12      139.73       98.04     16.21 o
  11   2  12      202.06      178.50     32.10 o
  12   2  12       37.53       20.06      5.11 o
  13   2  12       68.57       53.92     12.66 o
  14   2  12        0.66       16.49      5.23 o
 -16   3  12       96.85       92.94      6.96 o
 -15   3  12      260.13      224.29      9.41 o
 -14   3  12      204.14      197.34      8.24 o
 -13   3  12        6.46        3.11      4.71 o
 -12   3  12       45.08       36.13      3.94 o
 -11   3  12      188.18      157.26     11.49 o
 -10   3  12       26.04       17.49      2.28 o
  -9   3  12      139.92      120.96      4.19 o
  -8   3  12      340.04      366.00     36.89 o
  -7   3  12      183.76      172.44     22.82 o
  -6   3  12       62.51       49.98      7.93 o
  -5   3  12      243.52      239.34      5.98 o
  -4   3  12      478.18      454.49      8.26 o
  -3   3  12       46.80       65.62      2.52 o
  -2   3  12     2316.44     2433.83     41.08 o
  -1   3  12        2.05        4.01      4.88 o
   0   3  12       51.86       35.81      3.61 o
   1   3  12       89.49      104.91      6.31 o
   2   3  12       92.18      126.36      7.34 o
   3   3  12      218.41      223.16      8.96 o
   4   3  12      131.83      127.62      8.34 o
   5   3  12       13.92       25.42      7.40 o
   6   3  12      845.26      832.33     40.60 o
   7   3  12      126.43      110.80     16.13 o
   8   3  12       53.18       49.32      9.39 o
   9   3  12       20.91       20.57      3.36 o
  10   3  12      148.00      146.62      8.41 o
  11   3  12        4.27        7.90      4.68 o
  12   3  12       29.08       34.58     12.15 o
  13   3  12       73.85       88.01     10.89 o
  14   3  12        6.91        5.60      8.26 o
 -15   4  12        7.63        2.17      9.35 o
 -14   4  12      101.83      113.23     11.81 o
 -13   4  12       62.87       60.95      6.39 o
 -12   4  12       33.90       31.93      8.08 o
 -11   4  12      342.68      324.42     38.54 o
 -10   4  12      253.93      246.74      6.85 o
  -9   4  12     1770.45     1583.14     28.35 o
  -8   4  12      398.21      349.96     15.96 o
  -7   4  12      450.31      412.53      8.91 o
  -6   4  12      534.71      434.83     15.02 o
  -5   4  12        0.01       -0.47      2.08 o
  -4   4  12      140.68      108.10      3.20 o
  -3   4  12       36.59       26.97      1.80 o
  -2   4  12       16.28       14.64      2.95 o
  -1   4  12        6.17        9.22      1.42 o
   0   4  12       49.49       50.62      2.63 o
   1   4  12       76.21       88.32      3.57 o
   2   4  12      331.58      318.28     10.07 o
   3   4  12       80.85       86.03     14.95 o
   4   4  12     4189.73     4088.89     69.21 o
   5   4  12     1884.37     1944.25     38.87 o
   6   4  12      107.42      118.00      5.84 o
   7   4  12     1201.85     1223.59     27.70 o
   8   4  12      154.45      129.48      6.02 o
   9   4  12        3.02        7.77      8.60 o
  10   4  12       94.39       88.23     11.68 o
  11   4  12       45.52       45.78      7.81 o
  12   4  12       39.96       34.96     16.25 o
  13   4  12       68.26       67.19     28.23 o
 -15   5  12       55.74       39.44      9.50 o
 -14   5  12      258.20      223.70     17.94 o
 -13   5  12        1.59        9.55     12.04 o
 -12   5  12        0.26       11.64      5.30 o
 -11   5  12       12.29        9.81      8.09 o
 -10   5  12      472.79      383.66     13.69 o
  -9   5  12        2.66       15.02      5.45 o
  -8   5  12     1010.73     1011.49     64.77 o
  -7   5  12      132.57      119.29      4.47 o
  -6   5  12      102.52      115.73      4.10 o
  -5   5  12      173.89      150.13     22.18 o
  -4   5  12      135.26      139.88      4.18 o
  -3   5  12      150.24      145.10      4.07 o
  -2   5  12      107.90      124.10      3.53 o
  -1   5  12       10.91       13.10      3.00 o
   0   5  12       36.43       31.18      2.39 o
   1   5  12      191.95      182.93     17.82 o
   2   5  12      320.57      341.84     11.46 o
   3   5  12       49.77       56.83      4.09 o
   4   5  12      187.47      180.33     28.15 o
   5   5  12      277.51      325.02     11.82 o
   6   5  12       85.80       78.78      6.32 o
   7   5  12       48.22       38.02     11.78 o
   8   5  12       69.65       68.28      5.80 o
  10   5  12        9.81       12.01     15.17 o
  11   5  12        4.00        1.33      5.82 o
  12   5  12        5.84       18.10      4.39 o
 -13   6  12       31.66       35.65      7.40 o
 -12   6  12       38.85       41.99     14.50 o
 -11   6  12        2.44        4.20      2.25 o
 -10   6  12       85.06       74.37      5.67 o
  -9   6  12      316.34      279.90     26.11 o
  -8   6  12      487.52      425.77     11.84 o
  -7   6  12      667.75      651.11     15.71 o
  -6   6  12       55.59       41.71      5.22 o
  -5   6  12      250.57      257.43     21.86 o
  -4   6  12      131.76      118.82      4.75 o
  -3   6  12       90.85       87.22      7.83 o
  -2   6  12      545.74      470.89     29.02 o
  -1   6  12        0.90        1.90      8.26 o
   0   6  12      437.43      443.66     20.96 o
   1   6  12      167.90      187.00      8.64 o
   2   6  12     2212.69     2269.26     45.42 o
   3   6  12       15.60       32.43     14.67 o
   4   6  12      809.03      754.19     31.93 o
   5   6  12      808.00      761.04     18.58 o
   6   6  12       95.21      102.87      8.28 o
   7   6  12        7.33        8.11      6.95 o
   8   6  12      127.99      116.91     21.18 o
   9   6  12      140.77      156.14      7.40 o
  10   6  12       17.89       13.17      3.74 o
  11   6  12        5.62        1.75     12.79 o
 -12   7  12        6.74       16.86      4.62 o
 -11   7  12      184.66      220.41     12.09 o
 -10   7  12        3.80        1.56      4.88 o
  -9   7  12       17.14        9.39      4.17 o
  -8   7  12       30.23       23.49      3.14 o
  -7   7  12      108.19       98.86      6.54 o
  -6   7  12       18.22       20.47      3.08 o
  -5   7  12      105.80       85.74     10.24 o
  -4   7  12      269.75      273.93     10.89 o
  -3   7  12        9.01       11.95      2.22 o
  -2   7  12      177.58      188.80     30.52 o
  -1   7  12      309.46      292.07      7.11 o
   0   7  12      151.39      139.99     23.10 o
   1   7  12      125.51      117.35      8.06 o
   2   7  12       85.52      115.32      6.29 o
   3   7  12      338.63      337.47     21.02 o
   4   7  12       47.09       64.17      8.19 o
   5   7  12        0.02      -10.82      7.21 o
   6   7  12      104.00       94.16     18.05 o
   7   7  12       97.03       90.94      5.39 o
   8   7  12        9.90       27.69      8.13 o
   9   7  12       52.23       24.27      4.61 o
  -9   8  12       58.62       60.23      4.86 o
  -8   8  12      104.28       84.74      6.42 o
  -7   8  12       61.24       27.80      8.56 o
  -6   8  12      198.30      195.35     24.96 o
  -5   8  12       19.90       13.01      4.83 o
  -4   8  12       46.57       40.64      8.15 o
  -3   8  12       51.69       43.40      6.20 o
  -2   8  12      737.91      663.30     25.92 o
  -1   8  12       24.65       16.08      5.60 o
   0   8  12      196.34      206.33     29.62 o
   1   8  12       65.37       69.11      7.74 o
   2   8  12        0.54       22.54      5.71 o
   3   8  12       65.21       55.69      9.88 o
   4   8  12       34.78       18.10      3.35 o
   5   8  12       84.68       77.10     14.71 o
   6   8  12       48.60       41.92      4.77 o
  -5   9  12        8.61       36.32      8.64 o
  -4   9  12        5.93       -2.63      6.76 o
  -3   9  12       13.28       17.69      7.51 o
  -1   9  12        0.58        3.64      3.93 o
   0   9  12        2.07        9.01      4.88 o
   1   9  12       56.23       49.37     11.29 o
   2   9  12       36.22       16.83      9.00 o
 -16   1  13       42.35       28.43      7.14 o
 -15   1  13       36.50       33.35      6.72 o
 -14   1  13      641.56      506.31     19.34 o
 -13   1  13      168.16      132.23     10.87 o
 -12   1  13      131.65      113.20     13.99 o
 -11   1  13      827.74      742.16     20.60 o
 -10   1  13      284.01      318.12     23.55 o
  -9   1  13      295.22      285.28     19.63 o
  -8   1  13      261.83      236.56      9.28 o
  -7   1  13        4.04       -4.54      3.38 o
  -6   1  13      237.12      286.55      9.49 o
  -5   1  13       88.36      147.74      6.64 o
  -4   1  13       41.09       32.68      5.33 o
  -3   1  13      173.71      166.95      7.27 o
  -2   1  13     1716.84     1908.61     71.18 o
  -1   1  13      869.51      948.61     55.48 o
   0   1  13     1198.54     1503.95     52.62 o
   1   1  13     1997.46     2230.81     51.78 o
   2   1  13        1.24        5.60      4.51 o
   3   1  13      160.74      165.20      6.52 o
   4   1  13      302.42      323.12     35.93 o
   6   1  13       74.34       98.17      5.96 o
   7   1  13      253.58      229.55     21.71 o
   8   1  13      406.12      336.87     36.47 o
   9   1  13     1393.18     1182.21     32.49 o
  10   1  13      584.75      501.67     17.37 o
  11   1  13        8.95        8.34      6.33 o
  12   1  13      272.36      258.18     11.86 o
  13   1  13       12.93       17.85      6.78 o
  14   1  13       14.55       29.91      4.97 o
 -17   2  13        7.07        9.73      5.18 o
 -16   2  13        0.02       -0.16      4.43 o
 -15   2  13       62.33       42.23      9.78 o
 -14   2  13      104.84      118.17      6.67 o
 -13   2  13      264.95      252.92     33.77 o
 -12   2  13      286.26      249.57     19.01 o
 -11   2  13       15.02       18.38      2.10 o
 -10   2  13      215.47      220.73      7.57 o
  -9   2  13      204.06      208.90      7.78 o
  -8   2  13      210.79      256.44     15.19 o
  -7   2  13     1606.76     1612.09     72.59 o
  -6   2  13      213.55      176.02      5.28 o
  -5   2  13        8.44       10.86      1.92 o
  -4   2  13      559.31      539.98     11.72 o
  -3   2  13     1492.82     1541.84     77.08 o
  -2   2  13       49.45       40.48      2.37 o
  -1   2  13       67.08       61.67      7.42 o
   0   2  13      618.33      570.51     13.01 o
   1   2  13       14.04       17.38      8.66 o
   2   2  13      108.69       85.95     10.35 o
   3   2  13      391.73      376.13     12.48 o
   4   2  13        1.33       -3.38      3.00 o
   5   2  13        0.00        4.32     13.71 o
   6   2  13      610.09      661.66     18.67 o
   7   2  13        0.00       12.95     11.12 o
   8   2  13      239.10      287.00     43.03 o
   9   2  13        6.56        9.01     11.49 o
  10   2  13      656.11      580.09     60.59 o
  11   2  13       62.73       40.58      8.49 o
  13   2  13        4.87        1.13      5.41 o
  14   2  13       44.63       56.00     13.95 o
 -16   3  13      495.78      514.18     32.53 o
 -15   3  13       63.15       60.88     13.86 o
 -14   3  13      106.11       77.75      5.18 o
 -13   3  13       38.03       36.25      4.12 o
 -12   3  13      357.69      357.46     10.99 o
 -11   3  13      860.40      858.67     76.61 o
 -10   3  13      205.54      155.35     20.58 o
  -9   3  13      211.87      195.43     10.52 o
  -8   3  13      777.38      721.81     32.51 o
  -7   3  13      337.64      296.43     16.68 o
  -6   3  13      176.07      195.65      6.18 o
  -5   3  13     2353.08     2460.56     64.72 o
  -4   3  13      258.08      247.64      5.48 o
  -3   3  13     1301.30     1149.00     21.03 o
  -2   3  13      169.31      179.79      5.47 o
  -1   3  13      561.24      531.12     12.22 o
   0   3  13      188.62      187.16      7.91 o
   1   3  13      316.86      303.29     17.03 o
   2   3  13      156.44      187.42      5.88 o
   3   3  13       25.68       30.79      8.09 o
   4   3  13      163.81      146.26      5.61 o
   5   3  13      384.56      388.57     10.44 o
   6   3  13      436.43      471.78     13.08 o
   7   3  13       83.67       68.77      4.79 o
   8   3  13      117.00      102.50     22.10 o
   9   3  13       72.59       51.60      4.64 o
  10   3  13       13.82        2.49     12.79 o
  11   3  13        0.44       -0.28      4.61 o
  12   3  13      144.64      121.17     11.94 o
  13   3  13        1.51       24.41      6.69 o
 -16   4  13       69.59       69.38      6.03 o
 -15   4  13      104.71      144.98      9.69 o
 -14   4  13       28.68       23.66      6.80 o
 -13   4  13      108.29      119.07     11.83 o
 -12   4  13       48.35       62.78     23.85 o
 -11   4  13       42.14       55.90      8.68 o
 -10   4  13       95.80       69.66     16.09 o
  -9   4  13       97.23       92.45      4.08 o
  -8   4  13        0.01        4.35      9.90 o
  -7   4  13       54.31       47.89      6.16 o
  -6   4  13      312.43      321.70      7.56 o
  -5   4  13      414.47      417.93     25.35 o
  -4   4  13       28.16       34.48      2.29 o
  -3   4  13      137.26      105.10      3.98 o
  -2   4  13      333.49      319.38     21.79 o
  -1   4  13       30.14       29.72      6.16 o
   0   4  13       19.45       28.92     10.95 o
   1   4  13     1710.11     1706.25     29.98 o
   2   4  13      185.81      182.49      5.78 o
   3   4  13      329.43      290.62     17.88 o
   4   4  13      333.84      329.49      9.62 o
   5   4  13      410.15      387.24     10.28 o
   6   4  13     1761.61     1751.39    139.35 o
   7   4  13      148.61       87.63     16.77 o
   8   4  13        4.50        6.50      3.23 o
   9   4  13       25.51       17.47      4.59 o
  10   4  13       22.73       37.09      7.96 o
  11   4  13       21.10       42.61     15.66 o
  12   4  13        0.02       -1.27      4.88 o
  13   4  13       32.31       26.59      8.98 o
 -15   5  13        1.36       16.08      6.39 o
 -14   5  13        0.07       15.60      5.67 o
 -13   5  13      135.28      139.13     12.32 o
 -12   5  13      357.33      362.20     22.12 o
 -11   5  13       82.58       95.51     11.06 o
 -10   5  13       97.69      122.40     11.40 o
  -9   5  13      122.78      121.92     13.32 o
  -8   5  13       40.55       39.27      3.00 o
  -7   5  13     4308.80     4185.15     70.91 o
  -6   5  13      215.02      233.47     23.96 o
  -5   5  13      534.95      589.33     14.24 o
  -4   5  13       24.19       21.63      2.50 o
  -3   5  13        2.50        7.89      2.63 o
  -2   5  13       45.66       56.27      3.79 o
  -1   5  13       92.45       85.75     11.96 o
   0   5  13        1.66       -0.72      6.20 o
   1   5  13      122.69      106.31      9.97 o
   2   5  13      361.51      381.66     12.13 o
   3   5  13      441.55      420.68     10.28 o
   4   5  13      393.53      416.11     59.85 o
   5   5  13        4.28       10.93      4.40 o
   6   5  13        1.96       -5.24      3.49 o
   7   5  13      530.65      572.11     86.43 o
   8   5  13       83.81       97.20      7.83 o
   9   5  13       19.86       29.96      4.83 o
  10   5  13       17.04       11.58      4.17 o
  11   5  13        0.63        4.01      8.41 o
  12   5  13       33.19       25.61     23.70 o
 -13   6  13       44.36       74.03      9.69 o
 -12   6  13       27.51       32.04      7.47 o
 -11   6  13       20.85       34.72      3.82 o
 -10   6  13       18.94       35.52      4.00 o
  -9   6  13       53.42       51.89     10.12 o
  -8   6  13       17.84       18.03      3.46 o
  -7   6  13       63.10       60.10      5.11 o
  -6   6  13      656.26      634.18     66.90 o
  -5   6  13      647.97      599.18     18.03 o
  -4   6  13      101.85      120.97     13.73 o
  -3   6  13      836.28      832.37     26.41 o
  -2   6  13       13.84       10.50      3.16 o
  -1   6  13       29.89       20.83      5.09 o
   0   6  13       59.41       69.61      5.60 o
   1   6  13      234.57      210.54     11.49 o
   2   6  13       25.07       34.65      3.67 o
   3   6  13      148.76      147.07     15.21 o
   4   6  13       90.40       93.98      9.16 o
   5   6  13      135.54      150.96     13.77 o
   6   6  13        0.50       -7.19      5.97 o
   7   6  13        2.13        1.38     14.97 o
   8   6  13       12.38       32.43      4.42 o
   9   6  13      158.13      196.57     29.30 o
  10   6  13       29.52       39.59      4.49 o
 -11   7  13       52.01       46.28      5.52 o
 -10   7  13      443.77      421.66     15.05 o
  -9   7  13       13.38       13.86      4.47 o
  -8   7  13      111.00      139.77      7.32 o
  -7   7  13      170.97      113.21      6.20 o
  -6   7  13        8.44        9.43      3.40 o
  -5   7  13        1.04       -0.38      2.29 o
  -4   7  13       40.56       54.40     15.74 o
  -3   7  13       17.07       25.40     12.06 o
  -2   7  13       74.06       64.32      3.95 o
  -1   7  13      106.97       93.13      3.74 o
   0   7  13       25.57       19.21      4.34 o
   1   7  13      130.07      122.23     25.56 o
   2   7  13      119.17      107.60      7.04 o
   3   7  13        1.25        1.02      8.81 o
   4   7  13      244.36      234.34     12.37 o
   5   7  13        0.19        9.53      3.08 o
   6   7  13       59.71       46.21     27.53 o
   7   7  13      113.36      135.97     34.31 o
   8   7  13       37.15       41.00      9.73 o
  -9   8  13       81.48       81.28     14.86 o
  -8   8  13        0.00       -0.38      3.42 o
  -7   8  13        0.18        4.81      8.09 o
  -6   8  13       97.62       85.45     19.83 o
  -5   8  13      178.04      183.68     11.79 o
  -4   8  13        2.37       10.47     10.74 o
  -3   8  13      472.31      416.20     17.88 o
  -2   8  13        3.44       14.20      4.52 o
  -1   8  13       74.23       81.58      9.47 o
   0   8  13      318.70      324.51     22.56 o
   1   8  13        1.95       19.19      6.46 o
   2   8  13      137.36       98.34      6.90 o
   3   8  13       60.09       55.36     13.52 o
   4   8  13      340.15      306.32     12.21 o
   5   8  13        0.44       -2.97      3.76 o
   6   8  13       78.54       68.31      8.45 o
  -4   9  13        1.86       30.50      9.43 o
  -3   9  13        6.72       -0.47      3.82 o
  -1   9  13        1.50       12.02      5.30 o
   0   9  13        3.58        8.28     11.63 o
   1   9  13       49.05       41.46      7.08 o
 -17   0  14       94.41       69.45     10.03 o
 -16   0  14       71.15       82.26     10.55 o
 -14   0  14      211.11      180.89     13.56 o
 -13   0  14     1735.37     1661.18     63.18 o
 -12   0  14       48.34       43.95      3.87 o
 -11   0  14     1962.22     1882.98     45.41 o
 -10   0  14       26.02       21.11      2.67 o
  -9   0  14     1988.36     2033.90     48.94 o
  -8   0  14     2019.30     2150.91     73.70 o
  -7   0  14      193.77      228.52     12.88 o
  -6   0  14     2017.98     2109.78     71.22 o
  -5   0  14      825.47      785.37     29.34 o
  -4   0  14     1684.65     1715.35     57.81 o
  -3   0  14      657.34      875.81     30.99 o
  -2   0  14     8692.32     9270.48    294.82 o
  -1   0  14    10059.88    11066.74    350.67 o
   0   0  14     1164.47     1042.55     36.28 o
   1   0  14      186.36      260.00     11.27 o
   2   0  14     9565.61     9397.82    296.85 o
   3   0  14      159.51      124.18      8.64 o
   4   0  14     3450.65     3257.68    108.40 o
   5   0  14     4510.27     4152.62    137.40 o
   6   0  14     1414.14     1246.92     45.19 o
   7   0  14       42.60       28.21      5.33 o
   8   0  14      722.40      686.58     29.45 o
   9   0  14      404.06      372.61     20.96 o
  10   0  14      775.48      667.43     27.04 o
  11   0  14      149.48      137.47     11.83 o
  12   0  14      361.32      368.89     22.35 o
  13   0  14      171.59      191.49     15.55 o
  14   0  14       71.31       23.66      7.17 o
 -17   1  14       18.56       15.32      6.39 o
 -16   1  14       11.91       17.31      7.36 o
 -14   1  14       57.85       59.84      6.43 o
 -13   1  14        2.58        4.13      3.00 o
 -12   1  14      297.39      328.04     29.41 o
 -11   1  14       68.37       69.94      2.95 o
 -10   1  14       76.37       78.82      2.97 o
  -9   1  14      121.77      118.95     12.98 o
  -8   1  14      342.05      310.01     10.85 o
  -7   1  14      695.68      710.23     41.81 o
  -6   1  14      852.99      886.94     43.31 o
  -5   1  14      376.79      338.33     10.58 o
  -4   1  14     1566.95     1585.49     61.06 o
  -3   1  14        7.76        1.13      2.63 o
  -2   1  14     2007.13     2307.67     54.63 o
  -1   1  14       19.16       16.01      3.46 o
   0   1  14       31.93       37.97      5.97 o
   1   1  14      915.88      895.42     56.42 o
   2   1  14        0.07       -1.23      2.35 o
   3   1  14      172.00      146.31      6.62 o
   4   1  14     1414.29     1430.41     35.19 o
   5   1  14       62.65       62.16      5.82 o
   6   1  14      139.40      118.48     17.00 o
   7   1  14      181.86      184.42      8.37 o
   8   1  14       17.93        0.92      4.86 o
   9   1  14        1.58       -1.53     10.16 o
  10   1  14       68.41       77.43      5.78 o
  11   1  14       25.52       33.14      5.86 o
  12   1  14      160.15      112.90     12.98 o
  13   1  14       53.24       59.44      6.52 o
  14   1  14       29.08       31.56     10.52 o
 -16   2  14       86.98       99.39     18.14 o
 -15   2  14      518.57      619.12     46.41 o
 -14   2  14       64.45       81.94     15.01 o
 -13   2  14     1066.35     1042.17     24.04 o
 -12   2  14      130.36      140.17      6.02 o
 -11   2  14     2294.41     2251.71     45.05 o
 -10   2  14     1504.76     1425.17     83.69 o
  -9   2  14      519.45      560.63     26.78 o
  -8   2  14      851.51      784.68     16.61 o
  -7   2  14      444.98      449.18     13.20 o
  -6   2  14     3228.24     3073.29     58.42 o
  -5   2  14      820.51      764.85     16.65 o
  -4   2  14     1923.84     1884.67     37.04 o
  -3   2  14      354.49      321.39      8.20 o
  -2   2  14     8054.46     8455.23    378.17 o
  -1   2  14      396.21      403.66     28.79 o
   0   2  14      631.65      602.97     22.84 o
   1   2  14      205.98      253.45     23.12 o
   2   2  14     4359.26     4304.17     98.88 o
   3   2  14       30.61       32.13     14.46 o
   4   2  14     2804.57     3028.98     71.63 o
   5   2  14       27.64       26.30      8.58 o
   6   2  14      291.08      318.16     11.20 o
   7   2  14     1020.33     1017.94     77.94 o
   8   2  14       99.45      107.62      6.80 o
   9   2  14      630.33      665.74     29.02 o
  10   2  14      395.44      436.26     62.09 o
  11   2  14      220.86      198.96     11.21 o
  12   2  14       22.16       25.48     10.89 o
  13   2  14      173.32      173.31     21.39 o
 -15   3  14      136.94      114.13     20.88 o
 -14   3  14       30.67       27.27      4.24 o
 -13   3  14      413.98      424.55     26.48 o
 -12   3  14       20.51       23.92      3.76 o
 -11   3  14       64.41       58.19     13.82 o
 -10   3  14       17.20       34.91      2.84 o
  -9   3  14       45.74       48.73      9.60 o
  -8   3  14      617.15      621.40     30.95 o
  -7   3  14      849.66      792.35     39.66 o
  -6   3  14     1834.16     1850.16     36.69 o
  -5   3  14      428.46      465.31     13.37 o
  -4   3  14       58.64       74.03      3.34 o
  -3   3  14       20.54       18.87      2.48 o
  -2   3  14     4620.77     5096.44    148.76 o
  -1   3  14        2.13        2.25      1.40 o
   0   3  14      639.75      648.03     42.89 o
   1   3  14      179.81      164.59     11.29 o
   2   3  14       94.87       94.23      4.38 o
   3   3  14      102.90       99.24      8.11 o
   4   3  14       37.33       30.71     10.97 o
   5   3  14        9.67       -4.17      8.26 o
   6   3  14      118.06      100.59      6.60 o
   7   3  14      407.24      432.27     28.26 o
   8   3  14       59.71       32.60      3.93 o
   9   3  14      103.52      110.83     20.56 o
  10   3  14      186.29      177.63      9.27 o
  11   3  14        0.03        0.38      6.08 o
  12   3  14        0.06        4.88      6.42 o
  13   3  14      123.86      166.62     17.02 o
 -15   4  14      431.88      409.30     17.41 o
 -14   4  14        0.81       13.12      4.24 o
 -13   4  14      496.83      533.71     23.29 o
 -12   4  14       50.47       61.97     10.44 o
 -11   4  14      656.26      581.02     22.87 o
 -10   4  14     1125.00     1065.74     21.01 o
  -9   4  14     1008.43     1053.67     20.01 o
  -8   4  14      194.24      211.47     15.01 o
  -7   4  14      212.78      199.24      8.32 o
  -6   4  14     1489.62     1522.29     84.02 o
  -5   4  14       43.94       43.88      6.25 o
  -4   4  14     5286.04     5267.96     87.22 o
  -3   4  14       36.84       46.28      2.89 o
  -2   4  14     1931.74     1893.86     37.66 o
  -1   4  14      504.91      476.24     11.27 o
   0   4  14     1109.42     1055.64     19.13 o
   1   4  14       30.57       31.05      3.64 o
   2   4  14     5680.63     5514.32    274.95 o
   3   4  14     2108.87     2033.64    102.43 o
   4   4  14      617.29      679.91     30.09 o
   5   4  14        5.01        4.54      4.34 o
   6   4  14      313.87      300.57      9.44 o
   7   4  14      385.00      417.19     30.12 o
   8   4  14      565.37      578.55     32.36 o
   9   4  14      674.12      647.83     72.29 o
  10   4  14      187.01      182.37     10.17 o
  11   4  14      160.07      207.34     17.88 o
  12   4  14       80.84       54.54      8.30 o
 -14   5  14      150.12      145.92     33.84 o
 -13   5  14       88.51       94.55      8.51 o
 -12   5  14      295.07      239.79     15.59 o
 -11   5  14       30.46       32.41      3.76 o
 -10   5  14        6.90       15.60      5.48 o
  -9   5  14        2.16       19.84      5.82 o
  -8   5  14      119.83      142.02     14.84 o
  -7   5  14      187.23      164.08     18.22 o
  -6   5  14     1782.87     1799.32     37.07 o
  -5   5  14       55.67       51.14      3.53 o
  -4   5  14      341.64      394.87     29.77 o
  -3   5  14      737.41      739.36     20.02 o
  -2   5  14      576.15      591.59     16.98 o
  -1   5  14       37.00       27.27      8.56 o
   0   5  14       99.03       96.99      7.74 o
   1   5  14       90.85      101.74      9.75 o
   2   5  14      115.20      115.50      6.57 o
   3   5  14        0.03        4.13      3.79 o
   4   5  14      567.71      540.56     28.79 o
   5   5  14        4.68        5.23      4.13 o
   6   5  14       85.67       88.99     22.42 o
   7   5  14       68.17       58.17     18.72 o
   8   5  14       36.12        3.73      4.82 o
   9   5  14       13.79       22.23     18.09 o
  10   5  14        0.70        4.45     14.10 o
  11   5  14       11.39       25.42     15.08 o
 -13   6  14      423.59      439.22     19.42 o
 -11   6  14      238.76      208.46     11.19 o
 -10   6  14      190.83      200.73      9.88 o
  -9   6  14     1034.36     1006.06     25.01 o
  -8   6  14       92.80       86.57      7.72 o
  -7   6  14      211.38      225.59      9.88 o
  -6   6  14      101.11      121.17      6.84 o
  -5   6  14      447.21      474.55     15.21 o
  -4   6  14     2630.26     2628.19    103.58 o
  -3   6  14      263.94      249.91      7.91 o
  -2   6  14      778.91      744.33     22.91 o
  -1   6  14      361.55      351.45     27.01 o
   0   6  14     1816.57     1861.24    116.65 o
   1   6  14        2.88       12.14     11.31 o
   2   6  14     1449.05     1472.94     35.55 o
   3   6  14      126.68      112.61     10.87 o
   4   6  14      829.71      855.31     37.41 o
   5   6  14      137.10      129.53     35.59 o
   6   6  14      281.63      310.25     22.56 o
   7   6  14       70.04       72.17      6.07 o
   8   6  14     1347.33     1493.41     58.75 o
   9   6  14       79.33       63.55      9.73 o
  10   6  14       24.47       19.96      4.71 o
 -11   7  14       58.81       58.79     10.18 o
 -10   7  14       94.29       85.45      7.17 o
  -9   7  14       99.26       86.03     21.69 o
  -8   7  14       60.77       32.68      4.43 o
  -7   7  14       10.70        1.79      7.49 o
  -6   7  14      148.80      179.10      6.74 o
  -5   7  14       60.17       53.94      5.71 o
  -4   7  14      195.13      140.67      7.36 o
  -3   7  14       80.70       59.24      3.58 o
  -2   7  14       23.41       22.60      2.35 o
  -1   7  14      218.42      208.38     12.92 o
   0   7  14        0.07        9.24      6.42 o
   1   7  14       48.60       48.78     10.33 o
   2   7  14      148.81      124.36      7.31 o
   3   7  14       83.74       83.94      8.24 o
   4   7  14        7.88       16.16      3.13 o
   5   7  14       58.48       58.94      6.48 o
   7   7  14       89.68       80.09      5.81 o
   8   7  14        0.34        1.04     16.36 o
  -8   8  14       10.31       11.64      3.72 o
  -7   8  14      544.70      565.32     24.43 o
  -6   8  14        1.10        1.46     11.83 o
  -5   8  14      225.21      212.34     21.58 o
  -4   8  14      287.52      304.64     17.88 o
  -3   8  14       11.67       -2.63      5.05 o
  -2   8  14     1074.04     1036.28     57.39 o
  -1   8  14      113.01      129.57     15.66 o
   0   8  14      243.71      199.38     35.18 o
   1   8  14       23.78        0.38      5.71 o
   2   8  14      627.05      568.33     21.84 o
   3   8  14        0.42       -8.51      5.67 o
   4   8  14      135.25      157.93     15.21 o
   5   8  14        2.51        0.98      7.85 o
 -17   1  15        0.04       -6.82      4.54 o
 -16   1  15      497.54      568.26     34.18 o
 -15   1  15      207.31      262.52     17.58 o
 -14   1  15      792.30      918.04     26.98 o
 -13   1  15      566.56      506.90     13.71 o
 -12   1  15     5510.97     5162.50    113.75 o
 -11   1  15      275.49      267.41     14.27 o
 -10   1  15     1797.52     1707.10     31.23 o
  -9   1  15      682.52      666.43     32.70 o
  -8   1  15     4598.77     4328.75    102.05 o
  -7   1  15      252.02      240.76      9.56 o
  -6   1  15     1622.40     1522.25     38.93 o
  -5   1  15     1960.91     2093.77     51.42 o
  -4   1  15     1799.94     1710.36     80.23 o
  -3   1  15      211.63      142.54      9.73 o
  -2   1  15     1050.36     1142.43     36.06 o
  -1   1  15     8103.81     8267.74    185.62 o
   0   1  15       61.01       59.82      4.31 o
   1   1  15     5214.67     4968.83    113.97 o
   3   1  15     5448.96     5793.67    203.66 o
   4   1  15       73.13       77.90     21.86 o
   5   1  15     8857.91     9327.02    286.40 o
   6   1  15     4553.29     4388.65    102.58 o
   7   1  15       40.30       55.46      8.85 o
   8   1  15      215.99      172.96      9.01 o
   9   1  15      857.31      966.33     93.41 o
  10   1  15      375.95      355.69     14.45 o
  11   1  15      979.64      938.42     52.23 o
  12   1  15      387.58      405.74     41.52 o
  13   1  15      169.91      179.42     11.93 o
 -17   2  15        0.04        6.76      5.22 o
 -16   2  15       19.68        2.22      6.35 o
 -15   2  15       36.87       54.44      5.75 o
 -14   2  15      146.46      139.24      7.87 o
 -13   2  15      114.25      114.08      5.84 o
 -12   2  15        9.57        5.86      3.26 o
 -11   2  15        0.14       21.46     10.54 o
 -10   2  15      579.28      517.98     26.76 o
  -9   2  15        0.66        0.03      2.23 o
  -8   2  15     1535.54     1536.85     41.24 o
  -7   2  15     1329.21     1318.37    109.32 o
  -6   2  15       11.28       10.60      1.77 o
  -5   2  15        4.43       13.86      1.88 o
  -4   2  15     1061.62     1051.57     19.41 o
  -3   2  15        0.50        5.91      2.79 o
  -2   2  15       12.13       27.74     19.36 o
  -1   2  15     2977.95     3368.56    129.44 o
   1   2  15       14.59       33.74     10.86 o
   2   2  15       79.73       77.75     11.27 o
   3   2  15     1278.95     1268.51     50.41 o
   4   2  15     2835.73     2618.94     63.10 o
   6   2  15       61.19       58.24      7.44 o
   7   2  15       42.18       43.31      5.45 o
   8   2  15       13.69       25.88      3.81 o
  10   2  15       42.82       53.65     10.22 o
  11   2  15        6.97       -0.71     11.83 o
  12   2  15        1.11       21.15      5.65 o
  13   2  15       35.34       28.28      6.04 o
 -16   3  15      373.37      423.62     23.14 o
 -15   3  15        1.71        2.22      2.59 o
 -14   3  15      500.70      512.13     15.17 o
 -13   3  15        4.08        2.36      3.55 o
 -12   3  15     1631.11     1606.71     72.06 o
 -11   3  15        7.29       14.71      7.93 o
 -10   3  15     1511.70     1394.63     26.09 o
  -9   3  15     5314.30     5287.90    136.14 o
  -8   3  15     1135.46     1157.73     30.29 o
  -7   3  15      845.52      855.83     17.84 o
  -6   3  15     3677.32     3566.57     69.33 o
  -5   3  15      400.19      426.52     39.72 o
  -4   3  15     1196.97     1207.52     25.58 o
  -3   3  15     1059.55     1035.89     29.32 o
  -2   3  15      207.27      186.30     10.55 o
  -1   3  15     5411.77     5353.85    101.77 o
   0   3  15       15.43       22.74      6.95 o
   1   3  15      919.05      932.42     82.32 o
   2   3  15      108.36      114.86      7.47 o
   3   3  15     3356.49     3523.62    111.54 o
   4   3  15        8.78       -5.63      3.76 o
   5   3  15        2.59        4.74      4.49 o
   6   3  15     1103.61     1054.78    115.82 o
   7   3  15      283.18      272.06     29.88 o
   8   3  15      774.91      774.48     24.01 o
   9   3  15      357.67      374.16     14.50 o
  10   3  15     1259.46     1315.23     41.43 o
  11   3  15      668.36      668.58     27.63 o
  12   3  15      469.78      585.96     32.83 o
  13   3  15        1.16       26.59      8.98 o
 -15   4  15      234.29      173.63     11.02 o
 -14   4  15       10.19       -2.71     12.21 o
 -13   4  15      134.31      111.17     10.05 o
 -11   4  15     1156.86     1157.40     22.83 o
 -10   4  15       26.58       18.14      2.78 o
  -9   4  15      437.85      449.96     10.46 o
  -8   4  15      861.89      859.06     35.19 o
  -7   4  15      190.98      184.34      8.68 o
  -6   4  15      158.79      135.38     16.77 o
  -5   4  15      341.71      357.85      8.53 o
  -4   4  15       13.74       10.48      3.00 o
  -3   4  15      744.91      871.23     22.87 o
  -2   4  15      112.89      104.65     22.29 o
  -1   4  15      573.54      533.71     15.21 o
   0   4  15      110.47       93.43      4.13 o
   1   4  15       91.97       87.66      3.74 o
   2   4  15        5.04        2.30      2.35 o
   3   4  15      176.20      176.89      6.38 o
   4   4  15     1680.49     1679.55     56.10 o
   5   4  15      301.13      289.14     10.16 o
   6   4  15      196.30      204.57      7.68 o
   7   4  15       13.03       22.81     11.29 o
   8   4  15       51.73       54.69     10.59 o
   9   4  15        2.23       -5.05      3.57 o
  10   4  15      184.37      177.78     17.05 o
  11   4  15       26.86       14.27      8.19 o
  12   4  15       27.18       19.19      6.80 o
 -14   5  15      220.12      264.09     13.13 o
 -13   5  15       14.63       31.55     16.75 o
 -12   5  15      805.16      832.25    134.32 o
 -11   5  15      212.37      218.91     21.33 o
 -10   5  15      126.28      113.62      6.61 o
  -9   5  15     2395.96     2469.40     48.81 o
  -8   5  15     1601.22     1606.64     97.77 o
  -7   5  15      843.66      815.47     18.82 o
  -6   5  15     2288.50     2297.18     46.72 o
  -5   5  15     1355.37     1392.84     35.27 o
  -4   5  15      931.32      993.08     25.65 o
  -3   5  15     7394.85     7684.09    173.27 o
  -2   5  15        9.91        5.60      2.67 o
  -1   5  15     1881.77     1944.82     38.88 o
   0   5  15       52.76       71.09      4.36 o
   1   5  15     2020.12     2085.29     83.69 o
   2   5  15      161.82      115.65      6.80 o
   3   5  15     2251.44     2500.23     87.22 o
   4   5  15        6.87       -6.76      6.05 o
   5   5  15      399.78      435.99     20.55 o
   6   5  15      562.97      570.25     68.04 o
   7   5  15      714.51      738.52     75.61 o
   8   5  15      214.41      179.59     13.88 o
   9   5  15      875.09      833.36     31.34 o
  10   5  15      425.31      377.79     14.21 o
  11   5  15      345.83      332.32     25.45 o
 -13   6  15        5.72        4.98     16.13 o
 -12   6  15        3.08        3.37      4.23 o
 -11   6  15      200.39      189.87      9.62 o
 -10   6  15       22.67       18.33      3.83 o
  -9   6  15      187.30      146.71      7.96 o
  -8   6  15       88.50       88.96      5.31 o
  -7   6  15      324.03      325.55     11.63 o
  -6   6  15      144.11      156.25      7.74 o
  -5   6  15       13.17       -0.75      3.42 o
  -4   6  15      802.19      799.57     23.03 o
  -3   6  15      232.69      199.60      7.66 o
  -2   6  15        2.27       12.67      5.82 o
  -1   6  15       62.25       70.48      3.68 o
   0   6  15        9.72       16.53      9.80 o
   1   6  15        1.92        4.09      9.92 o
   2   6  15      152.28      161.86     10.50 o
   3   6  15      292.20      274.79     30.73 o
   4   6  15       34.49       39.44      7.78 o
   5   6  15       31.67       32.95     17.62 o
   6   6  15      863.49      977.67     72.91 o
   7   6  15        0.30        6.21      4.25 o
   8   6  15      162.56      163.14      8.60 o
   9   6  15        0.08       -0.52      9.77 o
 -11   7  15      181.46      176.77      8.20 o
 -10   7  15      191.95      166.62      9.50 o
  -9   7  15      176.83      146.24      7.23 o
  -8   7  15      424.35      484.73     18.78 o
  -7   7  15      298.08      294.06     10.86 o
  -6   7  15     1003.60     1036.06     60.36 o
  -5   7  15      241.11      212.41     10.74 o
  -4   7  15      224.09      198.51      9.28 o
  -3   7  15     1725.16     1727.51     39.33 o
  -2   7  15      201.73      204.41     17.62 o
  -1   7  15      513.62      509.48     24.73 o
   0   7  15       50.77       56.36      5.22 o
   1   7  15      712.53      653.37     18.74 o
   2   7  15        8.82        9.73      2.82 o
   3   7  15      633.78      658.11     98.94 o
   4   7  15       14.60       21.21      9.00 o
   5   7  15      565.44      553.04     22.43 o
   6   7  15       47.18       41.14      6.04 o
   7   7  15      243.26      288.75     23.01 o
  -8   8  15        0.24       -3.78      7.34 o
  -7   8  15       39.24       23.31      4.82 o
  -6   8  15        9.54        1.71     14.63 o
  -5   8  15       17.01       30.00     21.58 o
  -4   8  15      321.31      323.78     17.00 o
  -3   8  15        0.61       20.73      6.72 o
  -2   8  15      176.63      157.23     15.06 o
  -1   8  15       89.34       94.73      7.23 o
   0   8  15        5.24       23.10     11.51 o
   1   8  15       74.15       85.08      5.75 o
   2   8  15       21.72       19.71      3.31 o
   3   8  15       17.38       30.71      6.89 o
   4   8  15       41.36       36.65     15.72 o
 -16   0  16       38.82       77.75     10.25 o
 -15   0  16     1736.80     1780.14     76.85 o
 -14   0  16      141.70      122.90     10.33 o
 -13   0  16     1912.75     1901.54     72.68 o
 -12   0  16        2.17        6.35      4.51 o
 -11   0  16     5665.63     5486.83    126.32 o
 -10   0  16      697.60      745.70     28.58 o
  -9   0  16     4541.35     4574.99    149.46 o
  -8   0  16     1013.55      967.58     39.78 o
  -7   0  16     1162.20     1126.76     40.34 o
  -6   0  16     2745.46     2643.71     91.69 o
  -5   0  16      553.53      614.43     25.95 o
  -4   0  16     1842.93     1804.78     64.23 o
  -3   0  16     2081.68     2366.39     79.18 o
  -2   0  16     7918.86     7865.24    250.95 o
  -1   0  16      218.52      204.03     10.52 o
   0   0  16     5497.13     5564.62    179.28 o
   1   0  16       53.86       57.73      5.90 o
   3   0  16       83.53       60.40      6.61 o
   4   0  16     9465.60     9541.15    302.89 o
   5   0  16     1188.65     1178.07     42.56 o
   6   0  16     8728.33     9322.81    295.68 o
   7   0  16      487.13      614.43     25.95 o
   8   0  16      573.76      510.68     24.53 o
   9   0  16      110.25       82.97      9.88 o
  10   0  16      698.02      669.42     34.11 o
  11   0  16      234.94      267.55     16.49 o
  12   0  16      228.16      214.66     18.18 o
  13   0  16      589.41      616.38     34.63 o
 -17   1  16        0.31       -3.76      4.13 o
 -16   1  16      110.62       81.92     11.23 o
 -15   1  16       27.26       14.57      6.35 o
 -14   1  16      136.76      113.11     24.87 o
 -13   1  16        1.89        1.69      2.20 o
 -12   1  16      690.14      663.41     18.97 o
 -11   1  16      595.75      573.13     24.30 o
 -10   1  16      782.71      750.07     14.61 o
  -9   1  16       15.37       26.72      5.01 o
  -8   1  16     1170.42     1108.64     29.20 o
  -7   1  16       92.37      106.73      7.42 o
  -6   1  16      547.52      580.01     38.41 o
  -5   1  16      293.94      282.35     14.31 o
  -4   1  16      108.24       93.23      5.16 o
  -3   1  16      175.66      203.03      8.01 o
  -2   1  16      154.32      213.47      8.49 o
  -1   1  16        3.53       58.90     13.07 o
   0   1  16      294.98      337.63     11.32 o
   1   1  16       27.20       49.78      8.83 o
   2   1  16      458.52      371.86     17.20 o
   3   1  16     1230.94     1284.64     45.90 o
   4   1  16       30.15       41.11      5.97 o
   5   1  16      335.49      286.39     10.88 o
   6   1  16        9.53       22.72     17.07 o
   7   1  16       17.71       17.78      8.24 o
   8   1  16      167.24      149.54     19.48 o
   9   1  16        5.42        5.72      3.87 o
  10   1  16        1.12        7.37     12.96 o
  11   1  16       74.48       51.19      6.02 o
  12   1  16        0.06        5.59     15.21 o
  13   1  16        0.10       -0.51      9.18 o
 -16   2  16       43.30       65.62     11.01 o
 -15   2  16     1026.08     1031.30     38.21 o
 -14   2  16       98.66       92.91      8.34 o
 -13   2  16      458.17      466.93     41.30 o
 -12   2  16        8.99        0.45      1.98 o
 -11   2  16     2099.50     1987.35     41.23 o
 -10   2  16        4.75       19.54      6.18 o
  -9   2  16     2307.29     2243.62    141.19 o
  -8   2  16      827.89      786.71     20.77 o
  -7   2  16     3003.57     2884.31     67.51 o
  -6   2  16      540.77      498.80     12.01 o
  -5   2  16     1554.39     1603.26     31.03 o
  -4   2  16      754.78      704.99     18.54 o
  -3   2  16        6.87       11.82      5.43 o
  -2   2  16      154.22      174.86      7.05 o
  -1   2  16       42.55       52.81      7.47 o
   0   2  16     4171.64     4389.82    102.59 o
   1   2  16       47.10       55.40     16.98 o
   2   2  16      268.80      329.07     15.48 o
   3   2  16     1321.44     1208.34     31.40 o
   4   2  16     5313.08     5297.61    300.62 o
   5   2  16      938.53      981.23     91.10 o
   6   2  16      923.04      898.59     30.78 o
   7   2  16      461.94      481.27     15.93 o
   8   2  16      303.47      289.95     11.63 o
   9   2  16       99.17       99.86     14.80 o
  10   2  16      165.79      180.70     34.63 o
  11   2  16      352.48      324.47     51.16 o
  12   2  16      125.45      121.68      9.06 o
  13   2  16      708.54      681.47     73.75 o
 -16   3  16       19.42        5.22      4.88 o
 -15   3  16        5.63        6.35      4.09 o
 -14   3  16        6.67        1.76      3.07 o
 -13   3  16        2.79       -5.35      3.57 o
 -12   3  16      363.67      369.97     11.15 o
 -11   3  16       92.03       65.01     12.53 o
 -10   3  16        8.58       18.91      2.87 o
  -9   3  16      131.97      133.10      5.54 o
  -8   3  16     2582.97     2429.01     84.06 o
  -7   3  16     1172.91     1302.25     46.16 o
  -6   3  16       14.95       12.79      2.00 o
  -5   3  16      758.00      695.75     16.38 o
  -4   3  16      457.33      503.70     20.88 o
  -3   3  16      284.28      274.96     20.19 o
  -2   3  16       13.13       15.54      3.42 o
  -1   3  16       39.70       32.37      9.90 o
   0   3  16      892.30      991.30     42.14 o
   1   3  16       83.82       72.43      4.50 o
   2   3  16      562.38      548.13     22.69 o
   3   3  16        3.41       -1.88      3.79 o
   4   3  16      724.06      729.66     46.52 o
   5   3  16      137.54      116.12      6.64 o
   6   3  16      177.89      155.55      7.83 o
   7   3  16       31.70       44.05      6.12 o
   8   3  16      538.32      505.59     29.17 o
   9   3  16       33.96       30.81      4.88 o
  10   3  16       10.81       13.82      7.49 o
  11   3  16        0.46       -2.22      8.23 o
  12   3  16        0.85        4.88      5.22 o
 -15   4  16      226.17      285.62     19.01 o
 -14   4  16       10.52        7.87      3.21 o
 -13   4  16      144.14      169.63     13.11 o
 -12   4  16       13.37       15.59      3.94 o
 -11   4  16      589.48      552.87     12.55 o
 -10   4  16      234.93      242.59     21.82 o
  -9   4  16      391.86      346.27      8.91 o
  -8   4  16     1047.32     1001.55     28.18 o
  -7   4  16     3613.43     3566.22     99.54 o
  -6   4  16       53.22       93.11      6.21 o
  -5   4  16     2973.46     2874.41    103.97 o
  -4   4  16     3787.71     4038.51     93.60 o
  -3   4  16        4.10       -1.50      4.51 o
  -2   4  16     1017.28     1009.16     22.08 o
  -1   4  16       25.16       35.33      9.05 o
   0   4  16     1756.59     1685.87     66.39 o
   1   4  16       21.32       25.18      3.47 o
   2   4  16      105.91      137.47     10.44 o
   3   4  16      389.84      376.52     27.08 o
   4   4  16      649.88      595.38     26.48 o
   5   4  16       28.35       19.57      3.22 o
   6   4  16     1077.65     1050.44     30.41 o
   7   4  16       46.46       42.38     10.35 o
   8   4  16      240.05      253.80     16.04 o
   9   4  16      712.32      741.46     33.77 o
  10   4  16       63.32       48.42     10.52 o
  11   4  16      184.43      177.29     16.00 o
 -14   5  16      178.35      197.21     11.92 o
 -13   5  16        0.28        3.76      4.13 o
 -12   5  16       16.37       14.80      4.08 o
 -11   5  16      103.75      121.23      6.06 o
 -10   5  16       25.31        9.01      3.72 o
  -9   5  16        0.64        9.01      3.72 o
  -8   5  16        5.98        2.59     10.87 o
  -7   5  16       94.86       86.56      5.97 o
  -6   5  16       67.96       67.04      7.25 o
  -5   5  16      637.59      674.76     20.29 o
  -4   5  16      332.07      353.41     10.93 o
  -3   5  16        1.72       -5.13      3.42 o
  -2   5  16       44.58       48.15      4.58 o
  -1   5  16      126.95      107.93     13.15 o
   0   5  16        0.83       -2.99      1.99 o
   1   5  16      616.85      630.61     54.73 o
   2   5  16        4.07        6.57      3.44 o
   3   5  16      534.06      530.67     26.71 o
   4   5  16      162.03      153.85     13.00 o
   5   5  16       89.83       71.39     20.83 o
   6   5  16      115.17      111.73     11.61 o
   7   5  16       57.91       75.26      9.86 o
   8   5  16       58.26       38.13      6.16 o
  10   5  16       10.53        7.47      4.13 o
 -13   6  16      224.45      223.86     13.12 o
 -12   6  16        4.79       -4.49      3.00 o
 -11   6  16      644.34      643.79     20.53 o
 -10   6  16      356.92      318.59     14.54 o
  -8   6  16      257.33      227.36      9.95 o
  -7   6  16      323.71      284.44     10.69 o
  -6   6  16        0.72        4.88      4.09 o
  -5   6  16     1220.98     1277.19     36.02 o
  -4   6  16     1148.74     1212.93     45.90 o
  -3   6  16      135.07      123.31      6.46 o
  -2   6  16     1562.08     1588.65    131.69 o
  -1   6  16       46.23       43.46      3.06 o
   0   6  16      426.75      457.95     12.56 o
   1   6  16      105.45       94.88     17.37 o
   2   6  16      410.72      452.59     39.20 o
   3   6  16      286.32      318.44     12.10 o
   4   6  16      788.44      736.20     32.60 o
   5   6  16      110.14       98.56      7.75 o
   6   6  16      274.62      290.77     26.14 o
   7   6  16       98.81       98.14     18.42 o
   8   6  16      492.97      502.56     17.11 o
   9   6  16      149.79      152.72     31.42 o
 -11   7  16       15.43       31.18      5.49 o
 -10   7  16        3.41        5.97      4.06 o
  -9   7  16       20.21       11.27      3.50 o
  -8   7  16      141.65      121.17      7.66 o
  -7   7  16       39.22       43.30     16.09 o
  -6   7  16       54.04       45.61      5.26 o
  -5   7  16       15.22       14.27      3.79 o
  -4   7  16      109.76      121.17      7.25 o
  -3   7  16      373.23      382.41     13.63 o
  -2   7  16        0.49        2.22      2.07 o
  -1   7  16      224.72      225.83     24.73 o
   0   7  16       38.99       63.02      7.31 o
   1   7  16      409.58      392.63     10.94 o
   2   7  16        5.31       10.16      3.43 o
   3   7  16        2.50        4.78      3.22 o
   4   7  16        2.52        1.56      5.82 o
   5   7  16      235.59      252.46     10.91 o
   6   7  16      205.69      239.71     10.42 o
   7   7  16       29.09       26.37     10.14 o
  -7   8  16        1.19        1.29      4.16 o
  -6   8  16       15.97        5.72     11.04 o
  -5   8  16       77.89       49.15      6.11 o
  -4   8  16       11.36       -1.13      5.30 o
  -2   8  16        1.08        1.13      6.05 o
  -1   8  16        5.21        5.04      5.43 o
   0   8  16        3.82       12.28      6.16 o
   1   8  16       50.92       48.10      6.78 o
   2   8  16      395.94      397.94     13.71 o
   3   8  16       65.21       70.77     15.93 o
   4   8  16      252.70      266.14     14.05 o
 -17   1  17       56.14       65.84     20.75 o
 -16   1  17       37.62       15.02      6.01 o
 -14   1  17       61.36       71.07     10.14 o
 -13   1  17       24.93       13.56      3.72 o
 -12   1  17      133.37      130.30      6.20 o
 -11   1  17        0.05        0.38      5.30 o
 -10   1  17      264.13      236.41      6.52 o
  -9   1  17      984.45     1047.81     81.68 o
  -8   1  17     1948.43     2085.12     50.67 o
  -7   1  17     2510.04     2468.93     59.87 o
  -6   1  17      120.89      157.36     23.74 o
  -5   1  17      434.80      516.80     22.01 o
  -4   1  17      366.89      408.15     24.26 o
  -3   1  17     3404.69     3578.06    146.09 o
  -2   1  17      253.09      286.56     25.35 o
  -1   1  17     1436.66     1567.73     55.25 o
   0   1  17        8.64       10.87      3.43 o
   1   1  17      790.03      790.88     21.58 o
   3   1  17      480.28      488.27     14.50 o
   4   1  17        0.54        2.72     12.36 o
   5   1  17     1360.68     1279.97     33.33 o
   6   1  17      183.13      215.53      9.45 o
   7   1  17      188.12      135.07     10.10 o
   8   1  17      104.36       76.66      7.40 o
   9   1  17       84.73      106.40     10.59 o
  10   1  17      124.86      143.80     24.47 o
  11   1  17        2.18       11.83     16.19 o
  12   1  17       69.89       49.22     20.34 o
  13   1  17      207.34      209.14     35.29 o
 -16   2  17        3.91        6.14      6.95 o
 -15   2  17       27.60       37.26      8.26 o
 -14   2  17       27.63       26.49     17.30 o
 -13   2  17      222.37      189.73     12.98 o
 -12   2  17       27.00       25.97      3.27 o
 -11   2  17      188.58      192.01      8.60 o
 -10   2  17        0.23       -3.98      3.17 o
  -9   2  17       10.93       14.12      7.66 o
  -8   2  17       95.96      106.91      6.80 o
  -7   2  17       75.28       58.82      8.26 o
  -6   2  17      706.80      681.77     15.30 o
  -5   2  17      438.95      408.59     12.55 o
  -4   2  17       26.78       31.60      3.91 o
  -3   2  17       28.47       26.47      3.29 o
  -2   2  17      142.29      169.93      7.57 o
  -1   2  17      333.19      365.77     12.02 o
   0   2  17       27.71       43.50      9.03 o
   1   2  17        4.24        6.07      3.25 o
   2   2  17      730.68      731.10     65.02 o
   3   2  17      160.51      209.32     10.05 o
   4   2  17     4420.26     4542.68    334.82 o
   5   2  17      157.14      166.81      7.94 o
   6   2  17      333.48      339.76     13.11 o
   7   2  17      181.48      165.28      8.26 o
   8   2  17       19.78       -9.52      6.35 o
   9   2  17       22.42       21.22      4.73 o
  10   2  17       22.91       33.06      4.88 o
  11   2  17       34.70       63.05     18.29 o
  12   2  17       17.07       12.79      3.97 o
 -16   3  17        3.51      -10.09      6.72 o
 -15   3  17       70.16       73.02     26.48 o
 -14   3  17       16.16       13.86      3.31 o
 -13   3  17        0.00       -1.58      4.88 o
 -12   3  17      250.58      221.19     25.32 o
 -11   3  17        4.34       13.02      7.19 o
 -10   3  17       65.80       64.38      5.60 o
  -9   3  17      390.89      386.74     13.73 o
  -8   3  17      284.44      303.57     16.86 o
  -7   3  17     1027.90      941.25     38.05 o
  -6   3  17      277.00      229.69      8.83 o
  -5   3  17        3.44        2.67      1.50 o
  -4   3  17      555.16      510.68     21.03 o
  -3   3  17       16.95       13.44      5.22 o
  -2   3  17       59.06       48.72     11.42 o
  -1   3  17      131.78      113.33      6.10 o
   0   3  17      183.61      187.91     17.79 o
   1   3  17      355.42      347.47     14.10 o
   2   3  17      111.80       99.26      5.47 o
   3   3  17      772.38      796.26     32.83 o
   4   3  17       95.69       82.16     27.12 o
   5   3  17      585.68      668.44     29.07 o
   6   3  17      458.27      440.62     17.50 o
   7   3  17       30.96       28.19      4.95 o
   8   3  17        9.07       11.62      4.32 o
   9   3  17      217.57      231.30     10.42 o
  10   3  17      204.09      198.72     11.73 o
  11   3  17       44.18       16.56      6.80 o
  12   3  17        0.38       -2.67      4.54 o
 -15   4  17        0.76       34.26      8.64 o
 -14   4  17       26.43       40.41     16.81 o
 -13   4  17        2.45       12.02      5.63 o
 -12   4  17       16.84       20.61      4.88 o
 -11   4  17        0.14        4.39      2.62 o
 -10   4  17       61.88       62.06      7.25 o
  -9   4  17        3.98       16.86      5.56 o
  -8   4  17       52.61       48.75      5.04 o
  -7   4  17       85.41      100.58      9.35 o
  -6   4  17       27.99       33.83      9.37 o
  -5   4  17     1256.73     1163.49     60.76 o
  -4   4  17     1006.94     1028.80     26.11 o
  -3   4  17     1438.05     1534.15     37.94 o
  -2   4  17        0.06        3.44      2.69 o
  -1   4  17        0.33       16.85      7.70 o
   0   4  17      167.37      181.59     10.99 o
   1   4  17       22.78       26.57      9.33 o
   2   4  17      137.08      129.85      8.83 o
   3   4  17       13.20        9.73      4.47 o
   4   4  17      191.32      149.08     11.34 o
   5   4  17       32.75       26.80      4.34 o
   6   4  17       27.46        5.97      3.43 o
   7   4  17        0.67       -1.50      4.51 o
   8   4  17       10.73        5.97      6.35 o
   9   4  17       94.87       86.17     10.07 o
  10   4  17        7.04       -7.78      5.18 o
  11   4  17       51.37       79.48     11.76 o
 -14   5  17        2.65        4.92      6.18 o
 -13   5  17       27.76       54.80      8.60 o
 -12   5  17       15.71       27.93     10.84 o
 -11   5  17       31.14       44.76      6.65 o
 -10   5  17      282.95      271.42     20.34 o
  -9   5  17        4.01       -2.51      3.19 o
  -8   5  17      175.38      156.26     12.47 o
  -7   5  17      427.02      371.10     14.20 o
  -6   5  17       59.07       61.63      6.84 o
  -5   5  17       29.27       29.53     11.83 o
  -4   5  17      727.93      748.86     20.17 o
  -3   5  17      157.79      144.39      6.99 o
  -2   5  17      209.88      218.08      8.60 o
  -1   5  17      344.16      342.19     11.40 o
   0   5  17       41.88       36.48      6.99 o
   1   5  17       79.35       75.06      4.75 o
   2   5  17      236.09      217.51     22.41 o
   3   5  17      495.23      511.02     16.41 o
   4   5  17       14.23        2.30     16.55 o
   5   5  17      322.60      353.33     18.61 o
   6   5  17       56.89       59.18      8.49 o
   7   5  17       57.29       65.37     13.20 o
   8   5  17       72.47       94.65     10.93 o
  10   5  17        0.01       -7.83      5.22 o
 -12   6  17       40.56       49.70      6.08 o
 -11   6  17        0.89        4.17      2.63 o
 -10   6  17       33.99       25.76      6.27 o
  -9   6  17       30.27       28.21      3.72 o
  -8   6  17       23.14       41.39      5.00 o
  -7   6  17        7.12        9.92      6.35 o
  -6   6  17      156.68      119.90      7.21 o
  -5   6  17        0.08       -5.58      3.72 o
  -4   6  17       79.11       77.41      7.85 o
  -3   6  17      114.05      100.03      6.20 o
  -2   6  17      405.67      377.87     12.06 o
  -1   6  17       18.85       13.86      3.04 o
   0   6  17        2.64       -4.28      2.85 o
   1   6  17        1.81        4.88      5.62 o
   2   6  17      275.15      272.00     10.11 o
   3   6  17       74.66       81.88      6.67 o
   4   6  17      182.82      154.68     20.23 o
   5   6  17       11.17       19.29      9.35 o
   6   6  17        2.21        4.13      7.17 o
   7   6  17        3.80        6.93      3.98 o
   8   6  17       93.59       97.05     11.70 o
 -10   7  17       49.76       62.84      5.52 o
  -9   7  17       15.58        5.77      2.70 o
  -8   7  17       40.68       36.28      3.98 o
  -7   7  17        0.05       -4.51      3.00 o
  -6   7  17       27.27       34.93      4.81 o
  -5   7  17       99.70       79.48      5.86 o
  -4   7  17        6.07       16.86      3.83 o
  -3   7  17       13.38       21.45      4.51 o
  -2   7  17       10.50        9.32      3.94 o
  -1   7  17       67.76       47.78      3.60 o
   0   7  17       23.82       40.30      3.23 o
   1   7  17       24.59       33.73     20.15 o
   2   7  17        3.37        6.66      3.40 o
   3   7  17       75.91       66.90     18.20 o
   4   7  17        0.02       -1.88      3.79 o
   5   7  17        0.28        8.63      6.35 o
   6   7  17        3.24        0.63      3.36 o
  -7   8  17        6.38       21.37     12.92 o
  -6   8  17        0.48        3.50      3.42 o
  -5   8  17        2.43       10.65     19.14 o
  -4   8  17       67.61       49.51      8.71 o
  -3   8  17      265.83      231.45     18.86 o
  -2   8  17      199.92      184.05     13.67 o
  -1   8  17       14.13       52.81     12.70 o
   0   8  17       26.91       23.61     12.45 o
   1   8  17       11.65       17.58      4.34 o
   2   8  17       37.89       26.98      4.19 o
   3   8  17       99.74       98.11      6.09 o
 -14   0  18      347.97      351.23     20.36 o
 -12   0  18      103.26       94.28      9.80 o
 -11   0  18     1329.95     1291.09     34.82 o
 -10   0  18      329.54      273.93     15.40 o
  -9   0  18     2793.28     2842.63     99.20 o
  -8   0  18     1886.28     1952.58     68.51 o
  -7   0  18      336.77      375.61     18.78 o
  -6   0  18       26.95       26.37      5.18 o
  -5   0  18      549.80      486.42     20.51 o
  -4   0  18       40.00       30.50      4.92 o
  -3   0  18      127.28      157.23      9.73 o
  -2   0  18        0.05        3.38      3.79 o
  -1   0  18       31.25       50.03      6.05 o
   0   0  18       75.15       80.16      8.34 o
   1   0  18       69.75       89.81      7.36 o
   2   0  18     5044.66     4822.07    156.10 o
   4   0  18    10320.12    10985.34    349.39 o
   5   0  18      291.69      351.95     18.18 o
   6   0  18      877.42      836.15     33.62 o
   7   0  18       87.93      117.38     10.07 o
   8   0  18     1322.60     1400.58     53.67 o
   9   0  18      113.54      109.94      9.77 o
  10   0  18      100.22      114.86     11.23 o
  11   0  18      153.95      189.87     17.09 o
  12   0  18       11.70       -4.13      4.88 o
 -16   1  18       30.03       29.73      9.35 o
 -15   1  18        8.91        9.01      5.60 o
 -14   1  18       18.11       -9.58      6.39 o
 -13   1  18      224.64      204.48     23.49 o
 -12   1  18       11.15       24.23      3.57 o
 -11   1  18       45.10       65.62      6.27 o
 -10   1  18      478.06      454.05     35.31 o
  -9   1  18      321.35      307.42     37.32 o
  -8   1  18     1147.59     1225.61     32.12 o
  -7   1  18     1529.86     1391.65    147.50 o
  -6   1  18        2.81       11.02      6.95 o
  -5   1  18      220.55      251.10     29.97 o
  -4   1  18      829.86      828.62     31.25 o
  -3   1  18       46.00       49.38      5.56 o
  -2   1  18      421.19      405.42     24.58 o
  -1   1  18      319.55      326.10     11.62 o
   0   1  18      367.50      421.45     12.89 o
   1   1  18       35.24       44.96     13.69 o
   2   1  18      506.33      466.17     22.95 o
   3   1  18        5.88       11.80      3.68 o
   4   1  18     1028.35      958.07     29.41 o
   5   1  18      706.54      667.51     39.08 o
   6   1  18      271.38      231.79     10.01 o
   7   1  18       41.62       32.76     10.12 o
   8   1  18      131.99      126.43     12.86 o
   9   1  18       11.48       14.27      4.51 o
  10   1  18       93.32       66.69     21.64 o
  11   1  18        0.03        2.63      4.68 o
  12   1  18       14.76       12.38     14.09 o
 -16   2  18       32.22       33.81      6.93 o
 -15   2  18      355.45      321.37     23.63 o
 -14   2  18       17.78       13.15      3.38 o
 -13   2  18      384.51      383.91     13.67 o
 -12   2  18       28.01       37.97      4.54 o
 -11   2  18      830.46      872.40     25.20 o
 -10   2  18      508.40      493.37     53.79 o
  -9   2  18     1940.78     2072.38     51.78 o
  -8   2  18      412.09      446.12     49.26 o
  -7   2  18     1878.58     1753.03     35.71 o
  -6   2  18     1549.43     1418.13     95.84 o
  -5   2  18       29.97       26.59      3.00 o
  -4   2  18     1182.44     1180.30     29.65 o
  -3   2  18       26.72       46.61     13.78 o
  -2   2  18     2256.98     2552.35     71.46 o
  -1   2  18      716.89      727.48     19.59 o
   0   2  18       84.19       54.33      8.13 o
   1   2  18      109.70      116.24     16.64 o
   2   2  18     6380.00     6326.74    342.39 o
   3   2  18     1439.47     1395.10     95.59 o
   4   2  18     2549.98     2619.86     91.27 o
   5   2  18       18.05        1.50      4.57 o
   7   2  18      227.84      200.07     12.90 o
   8   2  18      366.42      393.29     39.16 o
   9   2  18       37.23       45.94      8.56 o
  10   2  18      321.80      295.19     14.68 o
  11   2  18      165.01      188.91     18.91 o
  12   2  18        0.06        8.80      8.23 o
 -15   3  18        1.23       -5.21      3.47 o
 -14   3  18       49.69       23.29      4.51 o
 -13   3  18      111.54      101.19      7.40 o
 -12   3  18        1.97       -2.97      3.76 o
 -11   3  18      179.37      193.63      9.16 o
 -10   3  18      235.48      186.75     26.24 o
  -9   3  18      151.48      151.00     11.91 o
  -8   3  18      211.77      210.91     14.67 o
  -7   3  18      522.89      492.17     63.82 o
  -6   3  18        0.00        5.12      4.86 o
  -5   3  18       57.25       36.81      7.06 o
  -4   3  18     1628.79     1520.52     39.29 o
  -3   3  18      374.70      371.76     21.28 o
  -2   3  18      147.60      143.81     17.73 o
  -1   3  18      131.55      117.01     27.16 o
   0   3  18       11.13       33.35      3.56 o
   1   3  18        0.06        7.89      4.13 o
   2   3  18       33.22       44.04      4.09 o
   3   3  18       11.52       11.64      4.51 o
   4   3  18      644.97      638.99     31.38 o
   5   3  18      193.77      191.49     11.79 o
   6   3  18      170.56      164.22      9.15 o
   7   3  18       51.57       59.15     22.31 o
   8   3  18        1.03       -6.95     13.90 o
   9   3  18       11.07       34.00     18.37 o
  10   3  18       74.82       64.38     10.25 o
  11   3  18       14.25       -2.97      4.88 o
 -15   4  18      112.99      131.30     37.24 o
 -14   4  18        4.14       19.19      7.14 o
 -13   4  18      559.20      555.92     23.26 o
 -12   4  18       96.45       70.07      6.05 o
 -11   4  18      104.48       92.98      5.37 o
 -10   4  18       30.48       38.65      4.38 o
  -9   4  18       36.30       30.28      8.81 o
  -8   4  18      207.25      201.33      8.93 o
  -6   4  18      351.42      335.18     14.24 o
  -4   4  18      639.03      679.48     20.21 o
  -3   4  18        2.60        2.67      3.79 o
  -2   4  18     3035.18     3001.83     74.32 o
  -1   4  18      124.66      114.21     18.25 o
   0   4  18      704.30      680.34     37.37 o
   1   4  18        0.43       -0.75      3.79 o
   2   4  18      186.22      200.00      9.03 o
   3   4  18      208.70      223.59      9.02 o
   4   4  18      517.65      528.57     17.50 o
   5   4  18      125.39      116.89     22.54 o
   6   4  18      255.21      245.14     14.27 o
   7   4  18       92.98      109.94     10.97 o
   8   4  18      120.08      102.35     11.76 o
   9   4  18        3.51       -2.22      7.85 o
  10   4  18       62.89       73.70     11.64 o
 -13   5  18       67.92       67.28      8.09 o
 -12   5  18       61.17       63.16     19.59 o
 -11   5  18       52.49       45.82      4.55 o
 -10   5  18       37.79       31.14      3.68 o
  -9   5  18        2.70        8.16      3.61 o
  -8   5  18      134.00      157.23      8.75 o
  -7   5  18       11.48        4.13      5.67 o
  -5   5  18       11.91       13.45      3.10 o
  -4   5  18      276.90      262.52     10.07 o
  -3   5  18        3.33       13.15      4.06 o
  -2   5  18      173.96      188.29      7.96 o
  -1   5  18        3.38        4.62      2.38 o
   0   5  18        8.19       15.32      4.09 o
   1   5  18      131.20      119.90     11.04 o
   2   5  18       11.44        3.38      5.63 o
   3   5  18        4.92       31.59      7.62 o
   4   5  18      227.50      236.79     15.51 o
   5   5  18        0.01       24.41      7.10 o
   7   5  18       18.72       12.02      7.14 o
   8   5  18        2.96        4.54      5.30 o
   9   5  18       92.52      108.70     13.33 o
 -12   6  18        0.26        4.27     11.27 o
 -11   6  18       19.04       27.46      3.75 o
 -10   6  18        0.00       10.52      7.49 o
  -9   6  18        3.20        3.67      3.03 o
  -8   6  18       39.33       18.86      4.54 o
  -7   6  18       54.66       44.43      5.67 o
  -6   6  18        0.95       -4.56      3.04 o
  -5   6  18       24.17       22.91      5.93 o
  -4   6  18       75.35       61.60      5.78 o
  -3   6  18      233.15      232.65      8.86 o
  -2   6  18       19.21       24.41      3.46 o
  -1   6  18       69.20       53.67      4.54 o
   0   6  18      107.61      138.38     10.48 o
   1   6  18       54.99       72.72      8.26 o
   2   6  18       44.99       62.71     10.09 o
   3   6  18      199.25      214.70     23.01 o
   4   6  18       16.70        5.10      4.49 o
   5   6  18        0.25       -3.00      9.18 o
   6   6  18       73.75       72.03      7.41 o
   7   6  18        9.12        5.27      3.04 o
   8   6  18       41.17       47.59      6.42 o
 -10   7  18        0.56       -0.82      3.11 o
  -9   7  18       82.95       72.83      7.10 o
  -8   7  18       51.25       42.02     13.26 o
  -7   7  18       70.80       60.85      5.26 o
  -6   7  18        2.31       -1.50      3.34 o
  -5   7  18        0.26        7.14      2.59 o
  -4   7  18      156.20      159.18      9.77 o
  -3   7  18      293.00      314.46     19.23 o
  -2   7  18        5.64        9.39      3.31 o
  -1   7  18        9.35        8.23      3.00 o
   0   7  18      126.70      116.01      4.83 o
   1   7  18       28.84       35.49      7.32 o
   2   7  18       45.54       49.14      4.75 o
   3   7  18       13.65        4.35      4.11 o
   4   7  18      242.60      214.86      9.13 o
   5   7  18        0.02        4.32      4.30 o
  -6   8  18      105.46      122.61     26.65 o
  -5   8  18        6.73       12.63     10.89 o
  -3   8  18       22.77       -3.38      8.26 o
  -2   8  18        0.20       -7.14      5.30 o
  -1   8  18        6.76       37.26     11.34 o
   0   8  18       15.18        2.08      5.45 o
   1   8  18        0.62       -1.13      2.62 o
   2   8  18      165.28      208.32     30.20 o
 -16   1  19      376.33      365.75     21.84 o
 -15   1  19        2.24       18.75      4.99 o
 -14   1  19       52.37       80.76     32.62 o
 -13   1  19      132.36      155.31      9.56 o
 -12   1  19     2131.17     1944.78     93.25 o
 -11   1  19      250.65      227.92      9.35 o
 -10   1  19       12.48       29.10      8.62 o
  -9   1  19     3691.10     3711.08    355.07 o
  -8   1  19     1858.39     1813.13     47.25 o
  -7   1  19     4607.47     4440.99    104.11 o
  -6   1  19     7139.07     7249.16    229.48 o
  -5   1  19     2142.39     2104.30    157.53 o
  -4   1  19        0.35        4.61     11.42 o
  -3   1  19      771.97      828.06     59.01 o
  -2   1  19      621.52      651.59     18.85 o
  -1   1  19     1151.44      987.30     90.92 o
   0   1  19      329.85      299.69     14.09 o
   1   1  19     5248.11     5406.96    125.95 o
   2   1  19     1126.28     1126.74     75.42 o
   3   1  19     4649.11     4525.30    148.63 o
   4   1  19      194.38      168.12     13.07 o
   5   1  19     1178.10     1187.22     33.01 o
   6   1  19      121.29      126.39     15.23 o
   7   1  19      878.99      826.33     24.81 o
   8   1  19      322.16      332.26     36.28 o
   9   1  19      331.15      350.64     40.30 o
  10   1  19      467.19      405.58     19.03 o
  11   1  19      609.24      690.87     60.92 o
  12   1  19      220.85      261.84     25.07 o
 -16   2  19       31.94       28.16      5.60 o
 -15   2  19       28.78       23.26      8.73 o
 -14   2  19        0.58       -8.68      6.39 o
 -13   2  19      115.33      147.20      8.00 o
 -12   2  19      158.86      144.39      7.44 o
 -11   2  19        3.91       -2.44      2.44 o
 -10   2  19      240.36      248.88     15.89 o
  -9   2  19       11.25       18.30      4.46 o
  -8   2  19     1154.10     1023.71     41.51 o
  -7   2  19      220.05      165.71     12.04 o
  -6   2  19     3095.91     3213.16     76.90 o
  -5   2  19     1489.98     1653.29     40.98 o
  -4   2  19       92.53      109.62     14.09 o
  -3   2  19       85.74      123.30     17.82 o
  -2   2  19      221.12      228.33     41.13 o
  -1   2  19      445.13      397.97     13.08 o
   0   2  19      187.22      207.67     13.94 o
   1   2  19      100.97       65.46     14.20 o
   2   2  19       44.41       69.96     20.70 o
   3   2  19      419.41      412.63     14.56 o
   5   2  19      137.92      139.35      7.10 o
   6   2  19        5.51        8.06      8.09 o
   7   2  19      297.81      297.88     13.48 o
   8   2  19      108.78      102.07     23.53 o
   9   2  19        0.00       11.64      4.95 o
  10   2  19        1.78       21.99      5.86 o
  11   2  19      147.61      145.97     10.43 o
 -15   3  19       83.03      102.35     11.76 o
 -14   3  19      447.84      435.40     20.98 o
 -13   3  19      778.06      910.56     32.75 o
 -12   3  19      640.96      618.30     22.16 o
 -11   3  19      134.14      133.87      7.17 o
 -10   3  19      142.26      170.68     29.65 o
  -9   3  19      879.62     1018.89     39.59 o
  -8   3  19      771.47      720.13     70.65 o
  -7   3  19      426.57      437.49     14.29 o
  -6   3  19     2363.13     2292.05     90.99 o
  -5   3  19     5557.51     5364.04    176.01 o
  -4   3  19      806.28      800.91     44.92 o
  -3   3  19     1722.68     1630.87     49.30 o
  -2   3  19      469.85      463.66     30.82 o
  -1   3  19     3968.05     3991.94     95.24 o
   0   3  19      205.53      166.97     24.08 o
   1   3  19      937.51      829.12    104.03 o
   2   3  19      204.16      227.60     15.19 o
   3   3  19     2935.93     2922.40     90.09 o
   4   3  19       12.09        5.72      9.39 o
   5   3  19     1478.10     1511.61     69.19 o
   6   3  19      526.47      549.73     17.66 o
   7   3  19      345.80      397.70     21.64 o
   8   3  19      121.37      101.97      7.31 o
   9   3  19      130.00      136.36     10.67 o
  10   3  19      200.97      154.34     15.40 o
  11   3  19       89.48       42.14      9.32 o
 -14   4  19        6.68        5.97      5.60 o
 -13   4  19       89.83       77.74      6.73 o
 -12   4  19        7.82       13.15      3.67 o
 -11   4  19      133.48      134.03      8.53 o
 -10   4  19      123.59      136.68      7.36 o
  -9   4  19      493.32      380.12     18.14 o
  -8   4  19        8.18        7.27      3.10 o
  -7   4  19      713.76      710.79     58.35 o
  -6   4  19      136.05      154.40     19.64 o
  -5   4  19        0.19       -2.97      3.76 o
  -4   4  19       58.83       51.42      4.43 o
  -3   4  19        0.37        3.35      2.80 o
  -2   4  19      112.33       82.93      9.62 o
  -1   4  19      804.24      758.49     25.60 o
   0   4  19      162.23      206.92      8.92 o
   1   4  19       29.81       32.16     11.29 o
   2   4  19      271.34      266.60     27.44 o
   3   4  19     1553.64     1503.40     64.59 o
   4   4  19       85.67       80.87      8.00 o
   5   4  19        0.19        8.82      5.26 o
   6   4  19       97.25       63.44      8.34 o
   7   4  19        1.43        8.23      5.22 o
   8   4  19       80.71      126.81     13.52 o
   9   4  19       26.04       32.23      7.06 o
  10   4  19       17.35       28.81      7.47 o
 -13   5  19       11.47        2.32     14.65 o
 -12   5  19      239.00      267.71     13.18 o
 -11   5  19       17.91       24.65      3.93 o
 -10   5  19      394.59      362.32     30.09 o
  -9   5  19       12.87       15.04      5.07 o
  -8   5  19       83.20      110.35      7.32 o
  -7   5  19      282.95      238.59     14.39 o
  -6   5  19      247.72      250.72     14.72 o
  -5   5  19      337.68      342.25     11.91 o
  -4   5  19      929.28      954.36     26.33 o
  -3   5  19      762.92      764.86     21.45 o
  -1   5  19     1656.08     1636.02     61.15 o
   0   5  19      158.69      190.96     11.79 o
   1   5  19     1430.51     1428.27     52.74 o
   2   5  19        1.13       -8.34      5.56 o
   3   5  19      829.56     1025.08     39.70 o
   5   5  19      834.38      806.14     36.32 o
   7   5  19      202.26      192.58     18.29 o
   9   5  19      259.09      242.80     18.71 o
 -12   6  19        6.10       16.31      4.07 o
 -11   6  19       79.17       84.54     17.00 o
 -10   6  19       73.51       63.72      5.15 o
  -9   6  19      100.25      123.97      8.84 o
  -8   6  19        0.03        6.76      4.13 o
  -7   6  19       37.57       39.93      5.37 o
  -6   6  19        0.60       -5.07      3.38 o
  -5   6  19       13.95       17.69      5.71 o
  -4   6  19       69.24       61.30      5.15 o
  -3   6  19        5.35       -1.13      3.38 o
  -2   6  19      258.52      254.40      9.88 o
  -1   6  19      213.24      194.72      8.11 o
   0   6  19        1.86       -4.13      4.51 o
   1   6  19      355.50      391.54     19.19 o
   2   6  19        9.85       19.19      6.46 o
   3   6  19      168.24      158.70     12.70 o
   4   6  19       24.35       37.52      7.85 o
   5   6  19        4.25       36.10      7.44 o
   6   6  19       18.35       22.91      7.96 o
   7   6  19       33.02       60.40     10.25 o
  -9   7  19       75.32       87.69      8.86 o
  -8   7  19      271.91      390.30     17.85 o
  -7   7  19        9.91        4.47      9.39 o
  -6   7  19      384.88      387.74     16.79 o
  -5   7  19       53.78       21.45      4.13 o
  -4   7  19      178.90      171.13      9.65 o
  -3   7  19      133.10      130.30      6.20 o
  -2   7  19      177.28      171.13      8.11 o
  -1   7  19      262.13      252.56      9.84 o
   0   7  19       41.32       52.55      4.77 o
   1   7  19      595.22      613.49     18.25 o
   2   7  19       15.34       21.94      9.20 o
   3   7  19      196.61      200.63      9.60 o
   4   7  19        4.20       -1.90      5.22 o
   5   7  19      139.18      147.30      8.61 o
  -4   8  19      191.89      202.91     17.65 o
  -3   8  19        0.27       17.20      6.76 o
  -2   8  19       76.29       84.74     11.04 o
  -1   8  19        2.10        0.00      3.76 o
   0   8  19       13.58       14.57      4.13 o
 -16   0  20      136.41      169.63     14.65 o
 -15   0  20      670.15      761.67     41.73 o
 -13   0  20      530.94      508.05     26.22 o
 -12   0  20      317.90      281.03     17.54 o
 -11   0  20     1168.52     1130.67     41.69 o
 -10   0  20       58.50       63.74      7.14 o
  -9   0  20      252.67      227.92     15.21 o
  -8   0  20      442.32      418.85     19.83 o
  -7   0  20     6274.09     6240.35    202.08 o
  -6   0  20      482.23      528.34     24.04 o
  -5   0  20     3776.37     3588.71    120.76 o
  -4   0  20     1135.38     1066.44     40.49 o
  -3   0  20      111.81      150.51     10.48 o
  -2   0  20      305.51      287.57     14.46 o
  -1   0  20       94.14       83.69      7.44 o
   0   0  20     1270.30     1208.87     44.47 o
   1   0  20      263.74      253.80     14.84 o
   2   0  20      102.59       98.45     11.16 o
   3   0  20     7018.72     6566.00    213.57 o
   4   0  20     6847.21     7202.59    230.29 o
   5   0  20       13.95       10.10      5.30 o
   6   0  20      250.35      164.10     11.91 o
   7   0  20      154.03      134.32     11.23 o
   8   0  20      727.31      820.52     34.41 o
   9   0  20        0.40        6.76      7.14 o
  10   0  20     1014.72     1022.60     52.06 o
  11   0  20      793.54      842.87     42.74 o
 -16   1  20        3.18        0.77      9.00 o
 -15   1  20       31.95       43.95      5.96 o
 -14   1  20      105.83      102.98     17.05 o
 -13   1  20       10.92       13.36      3.68 o
 -12   1  20      245.70      231.11     22.74 o
 -11   1  20       86.21       92.40      5.97 o
 -10   1  20        5.44        6.07      3.95 o
  -9   1  20      232.93      259.00     19.98 o
  -8   1  20      119.99      115.64      7.77 o
  -7   1  20      584.65      609.44     17.91 o
  -6   1  20       98.01       99.29     19.95 o
  -5   1  20      498.11      500.72     15.62 o
  -4   1  20      803.51      800.50     52.19 o
  -3   1  20       42.60       34.35      4.24 o
  -2   1  20       13.27       21.03     11.04 o
  -1   1  20        7.96       34.34      7.10 o
   0   1  20        0.60        6.60      3.32 o
   1   1  20      968.52     1007.53     90.20 o
   3   1  20      405.28      476.24     26.22 o
   4   1  20      199.48      172.67     13.75 o
   6   1  20        0.48       -5.58      3.72 o
   7   1  20      214.09      207.40     38.76 o
   8   1  20       37.74       61.34     15.06 o
   9   1  20        0.89        0.00      3.77 o
  10   1  20       13.93       -5.39      5.45 o
 -15   2  20      449.13      490.69     22.37 o
 -14   2  20       24.88       37.52      8.30 o
 -13   2  20      715.77      718.43     23.89 o
 -12   2  20        6.01        6.37      8.28 o
 -11   2  20     1566.30     1613.97     35.09 o
 -10   2  20       14.43       18.33      6.80 o
  -9   2  20      698.09      700.71     20.89 o
  -8   2  20      650.36      654.85     23.81 o
  -7   2  20     1368.31     1418.73     36.64 o
  -6   2  20       13.89        2.15      3.80 o
  -5   2  20     3412.02     3482.68     82.33 o
  -4   2  20     2842.19     2812.64     76.08 o
  -3   2  20      309.90      267.46     39.01 o
  -2   2  20      414.87      431.14     40.92 o
  -1   2  20       11.25        1.01      7.68 o
   0   2  20      475.38      408.45     25.02 o
   1   2  20        0.01        0.47      2.79 o
   2   2  20       28.61       54.97     17.24 o
   3   2  20      869.41      807.27     33.05 o
   4   2  20     1263.62     1163.50     47.59 o
   5   2  20      876.16      940.04     40.42 o
   6   2  20      650.03      642.95     77.64 o
   7   2  20       19.46       19.15      9.43 o
   8   2  20      481.98      520.55     47.70 o
   9   2  20      403.56      375.60     22.89 o
  10   2  20      314.03      331.79     41.58 o
  11   2  20      309.64      280.33     28.79 o
 -15   3  20       21.04       13.56      5.71 o
 -14   3  20        9.82       11.93      2.97 o
 -13   3  20        0.64        1.80      2.98 o
 -12   3  20       87.99       78.80      5.86 o
 -11   3  20       82.38       97.65      9.95 o
 -10   3  20      165.27      198.53     11.21 o
  -9   3  20      922.38      974.83     39.93 o
  -8   3  20      247.59      260.56     14.09 o
  -7   3  20       98.66       90.71     16.13 o
  -6   3  20      270.37      229.98     25.47 o
  -5   3  20      824.45      873.52     24.04 o
  -4   3  20       19.71       12.23      3.32 o
  -3   3  20        0.21       -4.51      3.00 o
  -2   3  20       50.71       55.60      4.19 o
  -1   3  20      158.90      123.45     21.95 o
   0   3  20       14.82       17.38     19.74 o
   1   3  20     1023.79      999.49     86.79 o
   2   3  20       77.29       53.48      5.12 o
   3   3  20       18.34       24.76      5.71 o
   4   3  20        4.24        8.23      4.13 o
   5   3  20       70.35       58.14     14.63 o
   6   3  20        0.19        3.99      5.99 o
   7   3  20      166.20      138.38     13.22 o
   8   3  20       96.78       70.09      9.43 o
   9   3  20       52.44       78.80     12.06 o
  10   3  20       22.84        6.35      8.19 o
 -14   4  20       14.21       30.09      5.93 o
 -13   4  20      301.00      373.77     45.62 o
 -12   4  20       37.10       43.70      5.15 o
 -11   4  20     1268.55     1258.14     27.16 o
 -10   4  20       73.57       87.40     14.01 o
  -9   4  20      594.21      636.74     30.31 o
  -8   4  20      425.68      365.92     18.52 o
  -7   4  20      381.87      404.46     14.30 o
  -6   4  20      525.30      487.92     20.11 o
  -4   4  20     1977.43     2106.21     53.37 o
  -3   4  20      512.33      505.59     42.74 o
  -2   4  20     1138.31     1058.02     39.10 o
  -1   4  20       80.95       60.83      5.43 o
   0   4  20      341.67      342.68     20.83 o
   1   4  20      629.87      596.13     24.15 o
   2   4  20      892.09      880.43     42.61 o
   4   4  20      911.94      859.85     37.52 o
   5   4  20      167.90      133.87     11.19 o
   6   4  20      286.59      242.80     15.10 o
   7   4  20      200.48      219.81     16.68 o
   8   4  20      820.09      805.05     43.98 o
   9   4  20      136.24      127.22     13.97 o
 -13   5  20      411.65      471.28     20.12 o
 -12   5  20      455.29      348.92     22.74 o
 -11   5  20       66.79       69.63      8.56 o
 -10   5  20       73.87       83.31      6.72 o
  -9   5  20       27.70       42.84      6.85 o
  -8   5  20       72.51       61.90      7.62 o
  -7   5  20        4.13       -8.51      5.67 o
  -6   5  20      195.06      168.12     12.06 o
  -5   5  20       17.73        9.05      4.11 o
  -4   5  20       17.79       19.53      4.47 o
  -3   5  20        0.38        0.00      3.76 o
  -2   5  20       13.77       21.82      4.54 o
  -1   5  20      697.67      539.08     24.30 o
   0   5  20        5.19       10.10      4.06 o
   1   5  20       72.67       55.10      7.17 o
   2   5  20      115.70      125.91     11.31 o
   3   5  20       20.07       22.91      7.44 o
   5   5  20      422.41      320.70     20.81 o
   6   5  20       38.82       84.02      8.90 o
   7   5  20        2.32        0.75      4.54 o
 -11   6  20      357.82      397.70     17.02 o
 -10   6  20       66.17       61.50     10.86 o
  -9   6  20      421.75      461.20     59.33 o
  -8   6  20       33.08       25.20      4.09 o
  -7   6  20      935.36      962.77     34.89 o
  -6   6  20      418.48      432.44     16.11 o
  -5   6  20      176.51      169.63     11.12 o
  -4   6  20      511.01      529.24     24.08 o
  -3   6  20      698.01      716.37     21.79 o
  -2   6  20      753.83      743.56     23.25 o
  -1   6  20       12.59       16.86      4.47 o
   0   6  20      481.73      476.24     25.39 o
   1   6  20      372.66      380.12     22.69 o
   2   6  20     1263.89     1420.94     51.16 o
   3   6  20        8.76        0.38      4.17 o
   4   6  20      726.05      820.52     41.09 o
   5   6  20       23.66       20.73      7.59 o
   6   6  20      554.75      684.55     37.52 o
  -8   7  20       35.55       52.32      7.89 o
  -7   7  20      197.40      203.00      9.69 o
  -6   7  20       25.38       13.86      3.76 o
  -5   7  20      141.64      121.62      7.70 o
  -4   7  20       15.17        4.13      3.79 o
  -3   7  20       30.86       32.04      3.72 o
  -2   7  20       49.29       30.09      3.42 o
  -1   7  20      163.35      206.81      8.90 o
   0   7  20      224.03      232.65      9.47 o
   1   7  20      198.25      170.64      7.59 o
   2   7  20        1.21       14.27      4.85 o
   3   7  20      152.75      146.26      9.84 o
   4   7  20       22.21       26.97      6.84 o
 -16   1  21      546.56      516.68     50.54 o
 -15   1  21       12.96       10.27      5.09 o
 -14   1  21      945.32      949.96     35.89 o
 -13   1  21       61.23       54.87     21.52 o
 -12   1  21     1075.18     1018.07     25.62 o
 -11   1  21        1.71        7.89      6.42 o
 -10   1  21     3269.15     3318.94    129.49 o
  -9   1  21      843.94      854.64     45.96 o
  -8   1  21     1119.10     1151.37     31.05 o
  -7   1  21      152.51      172.86     23.76 o
  -6   1  21      955.88      938.11     21.30 o
  -5   1  21       99.59      105.49     13.45 o
  -4   1  21      732.88      768.28     47.29 o
  -3   1  21      535.93      545.89     32.58 o
  -2   1  21      123.39      131.25      7.20 o
  -1   1  21      425.51      406.27     27.57 o
   0   1  21      202.06      163.76      8.18 o
   1   1  21      846.65      843.37     24.18 o
   2   1  21      113.86      111.38     22.76 o
   3   1  21     2532.55     2314.40     60.64 o
   4   1  21      247.86      262.27     12.56 o
   6   1  21        0.48       20.03      5.50 o
   7   1  21       93.24       62.45     11.68 o
   8   1  21        3.55        4.32     12.55 o
   9   1  21       75.59       89.43      8.29 o
  10   1  21        1.33       -2.34      5.24 o
  11   1  21      189.93      226.78     12.39 o
 -15   2  21        0.11        0.28      4.07 o
 -14   2  21        2.23       56.27     10.18 o
 -13   2  21        1.36        0.00      3.76 o
 -12   2  21       49.76       42.75      3.85 o
 -11   2  21      391.92      383.06     11.37 o
 -10   2  21      600.19      681.51     29.34 o
  -9   2  21     1026.22     1035.83     29.54 o
  -8   2  21        4.36       24.04      7.59 o
  -7   2  21      109.12      106.64      7.64 o
  -6   2  21      243.41      221.67     10.78 o
  -5   2  21       84.49       99.61      7.36 o
  -4   2  21      128.29      114.16      6.25 o
  -3   2  21        0.05        5.46      5.24 o
  -2   2  21       99.46      113.74      7.12 o
  -1   2  21      129.01      143.03      8.55 o
   0   2  21      247.82      216.50      9.95 o
   1   2  21     1200.52     1136.46     52.25 o
   2   2  21      405.08      374.11     13.44 o
   3   2  21     1603.31     1563.15     56.72 o
   4   2  21       75.73       75.01      6.02 o
   5   2  21      658.08      788.64     32.64 o
   6   2  21       20.31       49.51      8.71 o
   7   2  21      242.22      212.71     19.01 o
   8   2  21      261.64      260.33     30.59 o
   9   2  21        0.51        3.41     11.04 o
  10   2  21       12.87       25.99      5.96 o
 -15   3  21       19.60       24.79      6.76 o
 -14   3  21      338.01      422.01     21.75 o
 -13   3  21      100.36       86.34     14.52 o
 -12   3  21      904.31      933.33     24.70 o
 -11   3  21       31.25       37.33      4.27 o
  -9   3  21       57.96       60.40      8.15 o
  -8   3  21      243.90      243.32     14.80 o
  -7   3  21      147.77      152.33     10.72 o
  -5   3  21      259.11      280.39     11.04 o
  -4   3  21       21.41       18.48      3.16 o
  -3   3  21      250.21      265.52     16.13 o
  -2   3  21      186.16      209.38      9.26 o
  -1   3  21      565.57      539.20     16.85 o
   0   3  21      422.32      364.59     24.45 o
   1   3  21      224.13      226.33     39.95 o
   2   3  21      191.06      226.43     10.10 o
   3   3  21      133.03      132.97      8.94 o
   4   3  21       28.46       19.19      5.60 o
   5   3  21      446.85      540.88     26.14 o
   6   3  21      377.85      355.59     19.01 o
   7   3  21       30.63       18.09      4.38 o
   8   3  21       48.27       47.71     11.32 o
   9   3  21      191.20      192.58     15.59 o
  10   3  21       24.97       31.14      7.59 o
 -14   4  21        1.61       -1.61     12.90 o
 -13   4  21       17.03       32.14      6.74 o
 -12   4  21        2.52       -4.54      3.05 o
 -11   4  21        0.13       12.43      6.84 o
 -10   4  21       39.97       52.63      5.36 o
  -9   4  21       80.27       49.21      6.80 o
  -8   4  21       18.29       21.36      7.02 o
  -7   4  21        2.67       -2.83      4.00 o
  -6   4  21        4.47       -3.89      5.05 o
  -5   4  21       59.55       72.04      5.93 o
  -4   4  21      349.76      280.39     11.04 o
  -3   4  21      145.78      111.21      6.49 o
  -2   4  21      148.37      129.91     11.27 o
  -1   4  21      144.41      176.22      8.54 o
   0   4  21      490.62      496.79     26.84 o
   1   4  21      761.05      731.91     22.20 o
   2   4  21      234.85      220.23     22.50 o
   3   4  21      492.17      452.24     28.19 o
   4   4  21       74.37       71.73      6.01 o
   5   4  21        0.00        8.68      6.72 o
   6   4  21      277.11      259.40     16.23 o
   7   4  21        5.64       51.16      7.78 o
   8   4  21       29.61       25.58      9.01 o
   9   4  21       54.49       43.16      8.15 o
 -12   5  21      177.60      186.94     14.29 o
 -11   5  21       61.70       66.73      7.40 o
 -10   5  21      109.31      153.89     31.68 o
  -9   5  21       51.72       54.54      5.15 o
  -8   5  21      254.63      219.81     15.51 o
  -7   5  21      606.03      680.50     29.34 o
  -6   5  21      849.06      951.99     40.68 o
  -5   5  21     1287.77     1343.15     36.92 o
  -4   5  21       34.65       25.20      4.85 o
  -3   5  21      783.58      803.96     24.19 o
  -2   5  21      452.10      460.28     21.64 o
  -1   5  21      811.06      857.56     32.90 o
   1   5  21      181.59      176.76     12.88 o
   2   5  21      113.33       95.03     11.34 o
   3   5  21      126.60      190.96     14.46 o
   4   5  21      214.18      283.66     17.62 o
   5   5  21      876.11      967.58     47.03 o
   6   5  21      229.50      210.72     18.56 o
   7   5  21      178.22      180.89     16.15 o
 -11   6  21       10.32       18.58     12.19 o
 -10   6  21       46.24       23.39     12.26 o
  -9   6  21       52.08       73.17     11.64 o
  -8   6  21       40.39       47.06      6.39 o
  -7   6  21       12.89       10.48      4.51 o
  -6   6  21       28.21       38.95      5.33 o
  -5   6  21       55.45       76.40      8.83 o
  -4   6  21        9.32       26.59      4.58 o
  -3   6  21      601.32      570.10     19.42 o
  -2   6  21      205.32      173.16      8.15 o
  -1   6  21      339.63      296.85     11.34 o
   0   6  21      197.96      158.21     12.17 o
   1   6  21       80.00       53.67      8.53 o
   2   6  21        2.94       -1.13      6.05 o
   3   6  21       19.30        4.54      4.54 o
   4   6  21        4.83       -8.68      6.05 o
   5   6  21       53.36       34.26      7.47 o
   6   6  21      123.55      105.51     13.15 o
  -8   7  21      188.84      238.73     22.41 o
  -7   7  21       94.64      109.12      7.70 o
  -6   7  21       44.18       81.21      7.70 o
  -5   7  21      252.70      229.12     11.72 o
  -4   7  21       76.41       68.81      6.12 o
  -3   7  21       75.21       80.16      5.22 o
  -2   7  21       33.44       16.86      3.34 o
  -1   7  21       73.74       84.74      5.71 o
   0   7  21       19.85       16.56      3.31 o
   1   7  21      151.48      155.28      8.68 o
   2   7  21       27.58       33.35      6.27 o
   3   7  21      134.55      136.12      9.95 o
 -15   0  22       23.90       24.04      8.56 o
 -14   0  22        9.91        5.97      7.85 o
 -13   0  22      123.22      107.91     10.86 o
 -12   0  22        6.35       20.73      6.01 o
 -11   0  22      842.84      901.24     39.55 o
 -10   0  22      899.32      832.77     36.92 o
  -9   0  22      169.62      144.39     12.58 o
  -8   0  22     1132.09     1262.02     46.80 o
  -7   0  22     3664.65     3904.19    130.79 o
  -6   0  22      216.06      242.80     15.10 o
  -5   0  22     2172.74     2140.16     73.51 o
  -4   0  22      802.24      855.31     35.16 o
  -3   0  22        2.65        0.75      4.17 o
  -2   0  22       83.57       95.03      7.93 o
  -1   0  22       70.28       65.62      8.49 o
   0   0  22     3159.98     3126.30    106.19 o
   1   0  22      223.62      172.67     13.75 o
   2   0  22     2953.08     3211.41    107.65 o
   3   0  22       25.62       61.30      9.39 o
   4   0  22       58.85       54.54      8.00 o
   7   0  22       12.72       15.32      5.30 o
   8   0  22       72.92       69.79     11.01 o
   9   0  22       14.51       45.75      9.43 o
  10   0  22       35.24       15.78      8.64 o
 -15   1  22      142.57      146.36      9.58 o
 -14   1  22       31.44       29.55      6.01 o
 -13   1  22       61.18       63.74      6.01 o
 -12   1  22        0.87        8.89      2.93 o
 -11   1  22       23.54       11.37      4.70 o
 -10   1  22       33.01       26.10      5.78 o
  -8   1  22     1508.31     1419.11     37.60 o
  -7   1  22      508.42      549.19     36.27 o
  -6   1  22      295.48      298.20     12.06 o
  -5   1  22      330.03      340.91     21.17 o
  -4   1  22      128.31      132.02     14.33 o
  -3   1  22       49.84       25.47      5.60 o
  -2   1  22      465.16      398.04     61.66 o
  -1   1  22        2.18        6.73      4.05 o
   0   1  22      116.98      132.97      7.56 o
   1   1  22      316.35      336.40     34.22 o
   2   1  22       12.14       26.52      4.64 o
   3   1  22        9.84       11.21      4.28 o
   4   1  22       32.90       29.64      5.74 o
   5   1  22       14.47       25.13      4.23 o
   6   1  22      149.04      153.95      8.32 o
   7   1  22       92.53       90.62     14.39 o
   8   1  22        3.62        2.48      8.49 o
   9   1  22       28.37       29.99      9.97 o
 -15   2  22        6.05       -1.51      4.23 o
 -14   2  22        9.70       11.46      5.34 o
 -13   2  22       64.54       61.23     10.29 o
 -12   2  22       10.16        1.23      8.08 o
 -11   2  22       40.43       17.20      4.52 o
 -10   2  22       35.74       55.11     10.99 o
  -9   2  22       53.73       45.32      9.67 o
  -8   2  22        2.28       10.48      5.26 o
  -7   2  22      421.71      362.37     35.63 o
  -6   2  22      226.86      174.21      8.71 o
  -5   2  22       47.00       69.81      8.60 o
  -4   2  22      231.49      258.38     14.95 o
  -3   2  22       88.15       35.65      6.46 o
  -2   2  22       24.84       27.43      9.01 o
  -1   2  22       38.10       39.22     11.31 o
   0   2  22       99.11      105.51      6.84 o
   1   2  22      393.84      298.25     30.09 o
   2   2  22      505.15      441.29     46.03 o
   3   2  22        2.69       13.71      6.63 o
   4   2  22      784.99      777.35     24.06 o
   5   2  22      686.26      673.24     22.39 o
   6   2  22        6.30        6.95      3.31 o
   7   2  22        5.69       16.30     23.72 o
   8   2  22      282.94      294.77     14.09 o
   9   2  22       32.30       33.01      6.05 o
  10   2  22       35.67       44.09      5.77 o
 -14   3  22       29.99       19.03      5.50 o
 -13   3  22        4.31        8.55      6.16 o
 -12   3  22       30.15       12.35     11.42 o
 -11   3  22      258.39      246.20      8.66 o
 -10   3  22       98.59      102.39      8.02 o
  -9   3  22       31.62       10.48      7.14 o
  -8   3  22      301.42      311.20     12.05 o
  -7   3  22      170.80      207.82     35.46 o
  -6   3  22       50.18       38.95      7.51 o
  -5   3  22       27.00       10.48      4.88 o
  -4   3  22      549.83      533.26     17.71 o
  -3   3  22      344.56      314.97     20.58 o
  -2   3  22      122.75      145.78     12.17 o
  -1   3  22      175.11      149.31     23.93 o
   0   3  22      203.50      164.82     14.63 o
   1   3  22       68.21       90.29     10.52 o
   2   3  22        0.97        0.56      3.58 o
   3   3  22       24.44       33.35      6.72 o
   4   3  22        8.23        5.20      3.15 o
   5   3  22       39.70       23.29      7.10 o
   6   3  22       14.43       16.56      7.59 o
   7   3  22      115.26      112.45      8.13 o
   8   3  22      226.11      206.25     18.37 o
   9   3  22       56.38       60.40     11.16 o
 -13   4  22       49.31       46.39      7.93 o
 -12   4  22       88.33       98.93      7.75 o
 -11   4  22       35.14       40.22     14.67 o
 -10   4  22        3.91       -0.20      2.92 o
  -9   4  22        0.11       14.41      9.01 o
  -8   4  22       21.79       34.90      6.35 o
  -7   4  22      161.92      175.65     23.12 o
  -6   4  22        1.98        6.66      3.79 o
  -5   4  22       30.30       37.97      5.75 o
  -4   4  22      207.33      238.59     10.78 o
  -3   4  22        8.69        2.99      3.38 o
  -2   4  22      836.62      822.11     36.64 o
  -1   4  22       50.05       54.80      4.97 o
   0   4  22        0.28        3.76      4.13 o
   1   4  22      193.52      166.65     22.22 o
   2   4  22      411.72      380.08     22.27 o
   3   4  22        3.14        2.58     12.56 o
   4   4  22      104.47       92.02     10.03 o
   5   4  22       91.19       56.27      8.15 o
   6   4  22        4.47       -7.27      4.85 o
   7   4  22      214.86      146.71     13.15 o
   8   4  22       59.01       66.26     10.40 o
 -12   5  22       43.36       70.65      7.47 o
 -11   5  22      102.41       99.26      9.48 o
 -10   5  22      103.42      114.10     12.55 o
  -9   5  22       46.60       53.67      9.09 o
  -8   5  22       44.00       32.04      6.35 o
  -7   5  22       21.06        0.38      6.84 o
  -6   5  22       24.54       68.47      8.68 o
  -5   5  22       16.50       22.54      4.96 o
  -4   5  22       13.05       13.15      3.79 o
  -3   5  22       16.92        7.89      4.13 o
  -2   5  22        3.03       -2.22      3.76 o
  -1   5  22       34.53       13.15      5.18 o
   0   5  22      660.57      596.32     27.46 o
   1   5  22        2.05       -2.67      5.67 o
   2   5  22       45.15       61.30      8.49 o
   3   5  22       20.80       15.78      6.01 o
   4   5  22        1.16        6.35      4.88 o
   5   5  22        0.50       17.20      7.89 o
   6   5  22        0.88        7.89      7.51 o
   7   5  22        2.94        0.00      3.76 o
 -10   6  22       15.14       29.13      4.81 o
  -9   6  22       40.36       42.58     12.88 o
  -8   6  22        0.03       -3.76      5.26 o
  -7   6  22        9.61       10.10      4.06 o
  -6   6  22       60.68       55.10      8.34 o
  -5   6  22       35.58       45.75      6.80 o
  -4   6  22      125.12      119.90      7.62 o
  -3   6  22       40.02       23.66      3.76 o
  -2   6  22       36.11       56.27      6.12 o
   0   6  22       53.88       53.94      7.10 o
   1   6  22        0.03       -7.89      5.26 o
   2   6  22       11.54        9.39      4.88 o
   3   6  22       74.47      141.16     12.43 o
   4   6  22       11.02        1.50      5.97 o
   5   6  22       38.24       20.21      6.46 o
  -7   7  22       77.37       87.63      7.25 o
  -6   7  22        1.28        5.60      8.60 o
  -5   7  22       51.14       39.44      6.08 o
  -4   7  22       17.61       25.99      5.33 o
  -3   7  22        8.15       -1.13      2.63 o
  -2   7  22       31.98       18.03      3.79 o
  -1   7  22       22.93       20.21      3.83 o
   0   7  22        1.02        2.97      3.00 o
   1   7  22        1.66       -0.38      2.67 o
   2   7  22        2.26       -2.22      5.60 o
 -15   1  23       19.33       32.52      6.11 o
 -14   1  23        6.72       15.42      4.28 o
 -13   1  23       11.20        0.27      9.93 o
 -12   1  23      216.20      175.44     23.27 o
 -11   1  23       37.33       42.80      6.33 o
 -10   1  23        8.39       -3.76      5.63 o
  -9   1  23      215.79      203.47     13.26 o
  -8   1  23       78.59       59.72     14.87 o
  -7   1  23       27.25       43.01     25.35 o
  -6   1  23     1537.29     1572.35     39.97 o
  -5   1  23     1039.42     1057.61     40.34 o
  -4   1  23       14.89       17.20      3.92 o
  -3   1  23      115.01       54.08     18.03 o
  -2   1  23      142.33      113.53     24.32 o
  -1   1  23      176.03      119.12     22.50 o
   0   1  23     1221.29     1182.77     32.42 o
   1   1  23      420.78      388.95     50.73 o
   2   1  23        3.87        9.58      3.97 o
   3   1  23      747.04      739.60     37.35 o
   4   1  23       96.65       97.41     14.65 o
   5   1  23        0.41       -5.11      3.42 o
   6   1  23      103.33       95.00      9.16 o
   7   1  23      578.41      678.71     35.76 o
   8   1  23        4.32       14.15     12.92 o
   9   1  23       86.76       96.67      8.47 o
 -14   2  23        1.74        0.63      6.54 o
 -13   2  23       60.00       57.10      7.56 o
 -12   2  23       14.92       22.77      3.73 o
 -11   2  23       21.80       29.50      5.79 o
 -10   2  23       61.20       79.64      6.72 o
  -9   2  23      183.54      183.56      9.83 o
  -8   2  23      248.36      276.42     39.53 o
  -7   2  23       13.20       -3.96      8.43 o
  -6   2  23      200.67      176.76      9.80 o
  -5   2  23      633.41      628.56     51.95 o
  -4   2  23      152.25      194.78      9.94 o
  -3   2  23      633.18      621.17     19.66 o
  -2   2  23      969.23      891.98     25.36 o
  -1   2  23       96.96      115.50     10.44 o
   0   2  23        5.82        2.69      3.67 o
   1   2  23     1159.11     1083.01     46.52 o
   2   2  23      275.58      274.87     28.57 o
   3   2  23       56.78       45.99      5.11 o
   4   2  23      167.65      184.69     10.20 o
   5   2  23       58.42       86.23     31.80 o
   6   2  23        0.15       22.91      6.31 o
   7   2  23      126.52      131.45     25.49 o
   8   2  23       23.86       20.74     24.02 o
   9   2  23       21.31       48.14      9.00 o
 -14   3  23      424.86      456.14     29.79 o
 -13   3  23       28.42       38.54      7.08 o
 -12   3  23      448.83      524.77     22.20 o
 -11   3  23        8.82        7.97      5.03 o
 -10   3  23        9.27       19.59      5.71 o
  -9   3  23      122.80      145.84      8.25 o
  -8   3  23        0.68       -7.30      4.86 o
  -7   3  23     1263.54     1226.53     34.06 o
  -6   3  23      516.49      522.14     14.41 o
  -4   3  23       16.21       16.45      4.84 o
  -3   3  23      627.34      496.54     30.69 o
  -2   3  23      888.75      820.30     39.44 o
  -1   3  23      598.05      539.33     16.86 o
   0   3  23      105.82      140.00     16.25 o
   1   3  23     1537.31     1471.86     41.01 o
   3   3  23      523.00      501.55     18.90 o
   4   3  23       38.29       20.97      6.80 o
   6   3  23      177.67      135.09     18.33 o
   7   3  23      140.43      160.12     13.28 o
   8   3  23       94.96      160.16     14.72 o
 -13   4  23       57.59       56.27      6.82 o
 -12   4  23       14.68       24.32     21.94 o
 -11   4  23      136.74      152.39     14.18 o
 -10   4  23       15.42       16.08      5.60 o
  -9   4  23       13.58       -5.20      6.76 o
  -8   4  23       60.01       76.82     24.26 o
  -7   4  23        6.84        5.79      5.80 o
  -6   4  23       14.26       42.69     22.52 o
  -5   4  23        1.27        5.97      3.42 o
  -4   4  23        2.93       -1.88      3.04 o
  -3   4  23      817.53      774.74     60.44 o
  -2   4  23       97.26       82.92      6.44 o
  -1   4  23       13.34       39.29     12.86 o
   0   4  23       15.32       31.98     13.78 o
   1   4  23      886.46      897.60     28.40 o
   2   4  23        6.12       11.88     17.82 o
   3   4  23       31.37       20.73      8.30 o
   4   4  23      130.55      109.94     11.79 o
   5   4  23        5.54        9.01      5.60 o
   6   4  23      255.26      250.72     21.49 o
   7   4  23       13.53       32.04      8.98 o
 -11   5  23       62.17       43.26     10.46 o
 -10   5  23       37.18       33.09      4.39 o
  -9   5  23      125.32      118.62     12.24 o
  -8   5  23        0.19       -5.97      5.60 o
  -7   5  23       86.03      115.69     12.09 o
  -6   5  23        1.52       -4.13      6.01 o
  -5   5  23        6.48        6.35      3.72 o
  -4   5  23      100.22       94.65      6.42 o
  -3   5  23       56.51       58.90      5.63 o
  -2   5  23        0.47       -3.76      4.13 o
  -1   5  23      122.72       80.16      9.01 o
   0   5  23        0.88        6.76      6.76 o
   1   5  23        0.03       11.64      6.35 o
   2   5  23       24.71       65.32      9.39 o
   3   5  23      180.53      162.11     14.80 o
   4   5  23      108.07      132.97     12.06 o
   5   5  23       86.99      116.97     12.58 o
   6   5  23       62.68       61.60      9.73 o
  -9   6  23       30.09       49.04      8.51 o
  -8   6  23        0.64       -6.14      4.09 o
  -7   6  23        2.59        0.00      3.76 o
  -6   6  23      116.55      104.31     11.08 o
  -5   6  23        5.60       -8.00      5.33 o
  -4   6  23        0.77        8.68      3.76 o
  -3   6  23      291.74      285.62     12.43 o
  -2   6  23      217.22      197.42     10.33 o
  -1   6  23      536.41      552.68     21.86 o
   0   6  23      177.53      176.76     12.88 o
   1   6  23       84.11       78.43      9.62 o
   2   6  23        5.88        9.73      5.18 o
   3   6  23        3.44       24.79      5.60 o
   4   6  23       11.13        2.67      6.80 o
  -5   7  23       24.81       15.32      4.85 o
  -4   7  23       77.00       92.40      7.06 o
  -3   7  23        9.77       12.43      3.42 o
  -2   7  23       13.45       14.57      3.72 o
  -1   7  23        0.03       12.73      3.72 o
   0   7  23       90.03       71.74      5.90 o
 -15   0  24        0.83       16.56      8.68 o
 -14   0  24       17.86       52.81     10.44 o
 -13   0  24       33.93       67.54     11.79 o
 -12   0  24      174.64      216.95     18.25 o
 -11   0  24      918.89     1116.39     50.52 o
 -10   0  24      131.45      101.57     12.88 o
  -9   0  24       38.24       30.50      7.47 o
  -8   0  24      312.32      360.74     19.16 o
  -7   0  24     1508.43     1604.80     59.01 o
  -6   0  24       53.97       42.89      5.60 o
  -5   0  24      479.72      414.90     19.76 o
  -4   0  24      342.05      272.02     17.28 o
  -3   0  24      528.89      526.57     23.14 o
  -2   0  24       66.27       50.33      8.53 o
  -1   0  24      245.53      200.16     14.80 o
   0   0  24     2843.73     2629.77     91.42 o
   1   0  24      257.64      298.87     17.43 o
   2   0  24      181.98      180.89     13.03 o
   4   0  24       27.51       30.09      8.30 o
   5   0  24      164.22      189.87     14.42 o
   6   0  24      456.10      495.02     25.02 o
   7   0  24      592.70      501.07     33.84 o
   8   0  24      171.61      174.21     16.38 o
   9   0  24      241.41      293.54     23.25 o
 -14   1  24       24.80       55.94      7.57 o
 -13   1  24       11.98        7.70      5.69 o
 -12   1  24        0.00       -2.82      3.45 o
 -11   1  24       89.07       80.98      7.10 o
 -10   1  24       63.58       72.87     16.68 o
  -9   1  24      611.85      697.17     55.29 o
  -8   1  24      325.06      340.28     13.90 o
  -7   1  24       42.29       62.59     14.78 o
  -6   1  24      165.89      178.83      9.32 o
  -5   1  24       10.87        7.53      4.53 o
  -4   1  24       26.83       62.44      6.44 o
  -3   1  24       13.00       32.68      8.19 o
  -2   1  24      124.62      115.50      7.37 o
  -1   1  24      448.52      415.06     39.59 o
   0   1  24       49.46       57.97      5.83 o
   1   1  24       10.13       17.20      4.35 o
   2   1  24       82.66       74.24     12.43 o
   3   1  24      145.41      145.72     21.17 o
   4   1  24       12.58       19.30     16.11 o
   5   1  24       22.10       14.88      5.36 o
   6   1  24        3.31       18.53      5.16 o
   7   1  24       47.22       37.51      6.61 o
   8   1  24       95.53       98.95     27.42 o
   9   1  24       10.54        1.06      3.13 o
 -14   2  24       85.13      174.48     24.21 o
 -13   2  24      259.02      276.54     15.04 o
 -12   2  24      184.56      168.80     16.23 o
 -11   2  24      141.02      105.81     11.87 o
 -10   2  24        3.38        9.39      6.05 o
  -9   2  24      217.98      235.73     49.32 o
  -8   2  24      361.07      329.03     16.53 o
  -7   2  24     1552.69     1574.64     42.95 o
  -6   2  24      875.06      808.36     24.23 o
  -5   2  24       78.56       67.77     27.65 o
  -4   2  24      913.64      893.38     59.10 o
  -3   2  24      152.61      188.32     23.74 o
  -2   2  24      850.18      832.74     61.90 o
  -1   2  24      337.97      304.58     18.91 o
   0   2  24     1431.99     1284.93     36.34 o
   1   2  24      223.89      183.73     36.34 o
   2   2  24       31.52       22.68      4.63 o
   3   2  24      189.42      165.09     11.21 o
   4   2  24      641.07      627.49     36.89 o
   5   2  24        8.00        7.55      4.89 o
   6   2  24        1.78       -4.31     16.38 o
   7   2  24      230.24      232.52     25.54 o
   8   2  24      259.09      273.04     14.26 o
 -13   3  24        2.25        4.60      9.37 o
 -12   3  24      124.55      163.62      9.92 o
 -11   3  24      145.07      132.84     26.26 o
 -10   3  24      104.57      104.86     29.47 o
  -9   3  24      243.00      289.11     17.18 o
  -8   3  24      240.63      262.17     12.40 o
  -7   3  24      122.98      119.49     14.39 o
  -6   3  24      134.62      141.16      9.20 o
  -5   3  24      177.77      168.12      9.54 o
  -4   3  24        3.27        2.48     10.10 o
  -3   3  24       33.48       39.43     18.80 o
  -2   3  24        0.04        3.20      7.51 o
  -1   3  24       45.40       69.30      6.95 o
   0   3  24      185.47      153.75     10.14 o
   1   3  24        7.61       -7.78      5.18 o
   2   3  24       77.84       53.71      6.01 o
   3   3  24      273.30      265.49     12.32 o
   4   3  24       34.94       40.08     11.47 o
   5   3  24       24.41       17.83      9.07 o
   6   3  24        7.02       -1.43      8.04 o
   7   3  24      135.90      111.14     11.87 o
   8   3  24       20.67       31.59      9.35 o
 -12   4  24        1.30       15.59      4.20 o
 -11   4  24       20.77       30.97      5.49 o
 -10   4  24       61.64       51.16      9.16 o
  -9   4  24      243.63      275.77     16.77 o
  -8   4  24        1.36        7.70      3.55 o
  -7   4  24      224.07      249.18     10.71 o
  -6   4  24      376.71      340.96     13.85 o
  -5   4  24      526.87      570.10     19.42 o
  -4   4  24      777.41      788.64     23.96 o
  -3   4  24      268.29      198.36     17.47 o
  -2   4  24     1456.49     1500.28     39.23 o
  -1   4  24        9.16       16.70      3.58 o
   0   4  24      346.64      382.37     52.04 o
   1   4  24       15.79       38.77     20.17 o
   2   4  24       88.99       88.34     10.22 o
   3   4  24      109.11      117.38     13.03 o
   4   4  24      486.92      457.80     27.38 o
   5   4  24      232.84      249.48     18.37 o
   6   4  24      144.51      144.39     13.52 o
   7   4  24      194.24      143.45     14.39 o
 -11   5  24        5.35       24.82      7.64 o
 -10   5  24       10.40        9.01      7.10 o
  -9   5  24      211.09      253.16     18.52 o
  -8   5  24        1.62       -7.14      6.01 o
  -7   5  24        9.72       15.32      6.69 o
  -6   5  24       17.63       21.11      6.05 o
  -5   5  24       54.25       83.69      7.10 o
  -4   5  24      163.89      187.73      9.58 o
  -3   5  24       79.45       57.43      6.76 o
  -2   5  24      130.80      164.59     12.43 o
  -1   5  24       45.96       31.59      7.85 o
   0   5  24        0.05       25.99      7.51 o
   1   5  24       94.98       94.65     10.55 o
   2   5  24       41.20       33.35      6.72 o
   3   5  24        4.83       -9.39      6.76 o
   4   5  24        2.47        6.76      4.85 o
   5   5  24       60.52       31.14      7.59 o
  -8   6  24        3.42        3.76      3.76 o
  -7   6  24       29.24       28.62      7.47 o
  -6   6  24       38.66       31.59      7.17 o
  -5   6  24      287.91      299.51     20.13 o
  -4   6  24       75.49       98.86      7.70 o
  -3   6  24      114.63       91.65      7.06 o
  -2   6  24      106.23       75.39      6.39 o
  -1   6  24       50.41       58.60      5.93 o
   0   6  24       60.01       51.42      8.60 o
   1   6  24       97.54       93.90     11.27 o
   2   6  24       70.69       93.15     12.36 o
   3   6  24      135.91      143.45     12.55 o
 -14   1  25      577.29      671.59     29.46 o
 -13   1  25       46.30       38.17      6.83 o
 -12   1  25      804.35      888.88     33.09 o
 -11   1  25      277.23      286.78     14.76 o
 -10   1  25     2670.65     2938.06    179.56 o
  -9   1  25      395.66      405.72     17.08 o
  -8   1  25      607.76      740.81     65.54 o
  -7   1  25       11.61       15.32      7.44 o
  -6   1  25     1188.93     1328.99     36.73 o
  -5   1  25       82.66      114.65      7.34 o
  -4   1  25       95.07       49.02      8.94 o
  -3   1  25       10.17       -1.27      5.99 o
  -2   1  25       15.59       25.01     18.48 o
  -1   1  25      111.02      120.71      7.88 o
   0   1  25      384.74      381.11     23.48 o
   1   1  25      712.52      648.81     36.98 o
   2   1  25       34.61       49.85     13.48 o
   3   1  25      506.54      540.06     19.70 o
   4   1  25       99.99      117.69      9.43 o
   5   1  25      284.95      196.75     17.50 o
   6   1  25      154.21      155.12     10.54 o
   7   1  25        5.95       31.82     11.23 o
   8   1  25      294.63      299.24     16.22 o
 -14   2  25        0.80        8.93      4.66 o
 -13   2  25       88.77       65.62     10.07 o
 -12   2  25       87.99       67.42      5.24 o
 -11   2  25       88.45       77.92      6.72 o
 -10   2  25        0.81        0.75      7.17 o
  -9   2  25      134.05      151.71     28.15 o
  -8   2  25     1091.17     1055.62     34.01 o
  -7   2  25       52.48       59.55     28.79 o
  -6   2  25        3.93       -6.35      4.51 o
  -5   2  25        7.81        8.25      8.09 o
  -4   2  25      174.41      173.88     22.67 o
  -3   2  25      519.09      471.84     40.57 o
  -2   2  25       30.06       30.24      9.41 o
  -1   2  25       89.06       82.85      6.96 o
   0   2  25      517.28      562.81     37.64 o
   1   2  25      737.52      807.54     52.30 o
   2   2  25        1.03       -1.65      7.51 o
   3   2  25        5.09        5.53      7.14 o
   4   2  25        1.26       -0.30      4.18 o
   5   2  25      152.62      158.43     22.59 o
   6   2  25       27.42       38.79     25.00 o
   7   2  25        6.02        1.72      4.68 o
   8   2  25       58.47       79.38     26.31 o
 -13   3  25        0.08       -3.48      4.71 o
 -12   3  25     1100.70     1133.23     44.74 o
 -11   3  25      147.41      148.22     10.99 o
 -10   3  25     1066.15     1074.10     40.42 o
  -9   3  25      202.69      163.03      9.96 o
  -8   3  25       23.61       11.54      7.29 o
  -7   3  25      146.71      117.38     13.03 o
  -6   3  25     1230.62     1396.23     37.67 o
  -5   3  25      775.20      829.43     35.72 o
  -4   3  25      228.56      285.93     12.48 o
  -3   3  25      487.91      507.35     17.86 o
  -2   3  25       12.77       13.09      6.03 o
  -1   3  25        1.62        0.78      3.80 o
   0   3  25      122.28      134.47     32.13 o
   1   3  25      735.33      666.94     48.94 o
   2   3  25        2.41       11.90      7.89 o
   3   3  25      295.57      294.54     13.62 o
   4   3  25       61.43       96.95     12.21 o
   5   3  25      631.75      648.80     74.78 o
   6   3  25       42.90       60.10      9.62 o
 -12   4  25      129.52      110.91     27.06 o
 -11   4  25      220.12      176.35     11.08 o
 -10   4  25       10.97      -11.32      7.55 o
  -9   4  25       45.23       47.33      9.32 o
  -8   4  25        2.42       21.82      6.35 o
  -7   4  25       59.27       79.08      7.10 o
  -6   4  25        2.55        9.39      7.14 o
  -5   4  25      974.62      923.48     28.28 o
  -4   4  25       41.85       40.15      5.90 o
  -3   4  25      136.80      147.44     26.26 o
  -2   4  25       16.49       12.15     14.42 o
  -1   4  25      133.21      130.40      8.11 o
   0   4  25        7.07        8.82      5.26 o
   1   4  25      190.66      132.07     11.12 o
   2   4  25        0.43       -0.38      7.21 o
   3   4  25        0.17       -6.76      4.85 o
   4   4  25       46.91       55.10     10.63 o
   5   4  25       25.64       41.39     10.22 o
   6   4  25       15.73       -1.13      8.30 o
 -10   5  25      834.08      883.89     48.42 o
  -9   5  25      573.02      598.20     36.02 o
  -8   5  25      101.63       98.86     12.73 o
  -7   5  25        0.21       16.08      7.14 o
  -6   5  25      138.30      136.12     12.21 o
  -5   5  25     1154.83     1151.63     42.11 o
  -4   5  25      213.24      209.03     10.63 o
  -3   5  25      209.56      234.42     12.47 o
  -2   5  25      168.78      184.05     14.72 o
  -1   5  25      699.62      643.61     36.40 o
   0   5  25      165.67      218.68     16.64 o
   1   5  25      577.53      600.12     33.24 o
   2   5  25       44.42       51.16      7.47 o
   3   5  25      142.46      134.32     13.03 o
   4   5  25       53.83       76.74     10.18 o
  -7   6  25        3.43        7.89      4.47 o
  -6   6  25        3.23        5.22      4.09 o
  -5   6  25      111.27       84.02      9.24 o
  -4   6  25        0.69       11.64      4.51 o
  -3   6  25      137.18      122.04      7.70 o
  -2   6  25      137.04      145.32      9.35 o
  -1   6  25       50.77       55.10      6.35 o
   0   6  25       86.80      149.57     13.26 o
   1   6  25      209.81      216.95     16.00 o
 -14   0  26       39.82       54.80      9.47 o
 -13   0  26      366.45      318.59     23.51 o
 -12   0  26       65.15       57.73      8.53 o
 -11   0  26      407.43      386.20     25.13 o
 -10   0  26       14.16       34.26      9.32 o
  -9   0  26     1844.54     1886.36     74.07 o
  -8   0  26      206.52      195.81     15.17 o
  -7   0  26     1130.14     1188.74     49.43 o
  -6   0  26       42.93       55.97      8.98 o
  -5   0  26     1362.59     1288.31     54.28 o
  -4   0  26      185.35      181.95     13.60 o
  -3   0  26      118.27       45.49      8.38 o
  -2   0  26      747.80      859.85     34.11 o
  -1   0  26       52.08       98.07      9.62 o
   0   0  26      912.80      941.25     39.25 o
   1   0  26      332.69      294.18     17.95 o
   2   0  26     2157.26     2387.17     81.43 o
   3   0  26        0.19        1.50      4.88 o
   4   0  26      647.52      647.56     32.57 o
   5   0  26       95.02       69.79      9.39 o
   6   0  26      385.39      405.47     28.10 o
   7   0  26      116.18      118.62     14.35 o
   8   0  26        9.09        9.39      6.42 o
 -13   1  26       12.67       19.26      4.39 o
 -12   1  26       90.71       81.52     10.48 o
 -11   1  26      103.63      124.38      9.27 o
 -10   1  26       98.91      114.00      9.62 o
  -9   1  26       11.87       18.41      5.12 o
  -8   1  26      104.43       79.48     20.02 o
  -7   1  26       67.00       62.19     27.04 o
  -6   1  26      469.54      489.87     18.03 o
  -5   1  26       89.54       72.48      6.04 o
  -4   1  26       19.59       35.78     11.96 o
  -3   1  26       10.83        3.93      7.31 o
  -2   1  26      112.67       78.76      7.09 o
  -1   1  26       88.49      132.01     18.89 o
   0   1  26       83.66      106.41     23.78 o
   1   1  26       25.35       36.42      6.62 o
   2   1  26        0.04       11.11     13.35 o
   3   1  26       52.80       64.12     24.73 o
   4   1  26        9.21        7.38      3.83 o
   5   1  26        3.95       20.67     11.98 o
   6   1  26      195.10      196.31     46.39 o
   7   1  26       32.02       43.08     16.90 o
 -13   2  26      361.42      402.55     25.58 o
 -12   2  26       12.40       14.07      9.56 o
 -11   2  26      611.65      634.45     53.71 o
 -10   2  26       69.86       66.56     16.58 o
  -9   2  26      405.07      432.44     23.36 o
  -8   2  26      118.01      121.08     30.03 o
  -7   2  26      219.40      277.93     22.27 o
  -6   2  26      307.22      389.25     15.29 o
  -5   2  26      883.20      825.76     27.87 o
  -4   2  26        5.26        6.08      8.08 o
  -3   2  26       20.93       25.01      4.39 o
  -2   2  26      657.20      655.38     21.82 o
  -1   2  26       37.24       60.93     16.38 o
   0   2  26      486.43      524.56     18.45 o
   1   2  26        4.28       17.25     18.03 o
   2   2  26     1408.68     1504.03     46.58 o
   3   2  26        1.03        8.30     20.45 o
   4   2  26      168.96      154.59     24.06 o
   5   2  26        0.07       -4.69      3.84 o
   6   2  26      130.34      128.26      9.60 o
   7   2  26       56.64       52.70      8.75 o
 -12   3  26       13.87        5.67      3.61 o
 -11   3  26       36.18       55.61     17.90 o
 -10   3  26     1092.77     1217.16     64.21 o
  -9   3  26        0.25       18.42      5.40 o
  -8   3  26       43.54       78.13     10.80 o
  -7   3  26      200.65      173.48     10.25 o
  -6   3  26       34.20       25.20      5.63 o
  -5   3  26      230.14      270.74     12.77 o
  -4   3  26        1.10       11.38      7.93 o
  -3   3  26       28.58       20.46      4.96 o
  -1   3  26       97.79       77.95     26.12 o
   0   3  26       10.83       20.22      6.22 o
   1   3  26       46.28       66.92     22.80 o
   2   3  26        1.62       -3.04      3.32 o
   3   3  26      245.17      246.82     13.33 o
   4   3  26       71.52       79.55     13.86 o
   5   3  26        1.01       12.43      6.01 o
   6   3  26       68.47       24.79      7.51 o
 -11   4  26      132.47      104.72     12.28 o
 -10   4  26      167.67      200.73     15.93 o
  -9   4  26      269.12      309.69     23.18 o
  -8   4  26       87.70      103.03      8.61 o
  -7   4  26        0.65       -2.72     12.75 o
  -6   4  26      522.01      552.44     23.50 o
  -5   4  26      287.25      290.87     19.83 o
  -3   4  26      191.11      204.04      9.98 o
  -2   4  26      222.75      261.59     11.73 o
  -1   4  26       59.29       46.52     16.26 o
   0   4  26     1283.95     1070.23     53.26 o
   1   4  26       21.30       29.67      6.35 o
   2   4  26     1147.18     1218.34     60.89 o
   3   4  26      638.29      642.63     38.31 o
   4   4  26        7.63       41.66     11.01 o
   5   4  26      346.08      288.24     23.70 o
  -9   5  26        0.32       -8.39      5.60 o
  -8   5  26       51.82       68.81      9.65 o
  -7   5  26       15.60       49.51      7.93 o
  -6   5  26        5.74       10.10      5.30 o
  -5   5  26        0.49        1.13      6.76 o
  -4   5  26       30.84       30.09      5.30 o
  -3   5  26       50.86       89.10      8.04 o
  -2   5  26        0.07       -5.22      3.72 o
  -1   5  26        0.04       -7.89      6.42 o
   0   5  26        1.15       12.73      8.56 o
   1   5  26       24.07       -3.76      7.14 o
   2   5  26       19.55       15.32      6.08 o
   3   5  26       16.12       52.55     10.97 o
  -5   6  26       73.92       74.71      9.73 o
  -4   6  26     1252.95     1306.45     47.63 o
  -3   6  26       62.28       34.93      4.81 o
  -2   6  26      560.54      583.14     23.40 o
  -1   6  26        2.88        5.60      4.85 o
 -13   1  27        0.58       12.31      5.71 o
 -12   1  27      140.49      162.52     37.19 o
 -11   1  27       65.99       62.40     11.51 o
 -10   1  27      117.73      164.31     32.73 o
  -9   1  27        4.38       15.15      6.78 o
  -8   1  27      400.87      478.98     19.51 o
  -6   1  27      392.65      368.89     14.87 o
  -5   1  27      856.86      649.10     22.00 o
  -4   1  27      177.34      173.22     33.64 o
  -3   1  27      220.09      228.97     37.05 o
  -2   1  27        3.88       14.48     12.24 o
  -1   1  27      197.80      203.79     11.57 o
   0   1  27       50.22       65.18      9.30 o
   1   1  27      735.99      727.83     24.39 o
   2   1  27        1.83       16.86      6.69 o
   3   1  27       83.59       76.55      8.06 o
   4   1  27       28.73       40.22      6.52 o
   5   1  27      816.53      920.71     34.50 o
   6   1  27        7.53       28.62     14.84 o
   7   1  27       30.00       35.16      6.25 o
 -12   2  27      131.43      103.76     45.39 o
 -11   2  27       23.97       19.78      8.32 o
 -10   2  27        1.07       33.60     26.71 o
  -9   2  27       63.46       84.11      8.65 o
  -8   2  27      243.16      201.82     15.96 o
  -7   2  27       57.71       71.35     13.50 o
  -6   2  27      334.85      353.41     14.57 o
  -5   2  27        7.59       18.30      4.71 o
  -4   2  27       25.10       36.65     12.23 o
  -3   2  27      258.04      204.51     10.77 o
  -2   2  27       26.25       27.55      8.28 o
  -1   2  27       43.43       42.69     13.20 o
   0   2  27       67.04       66.37     15.79 o
   1   2  27        0.09        6.79      5.47 o
   2   2  27       13.11       24.66      6.09 o
   3   2  27       19.07       24.39     20.92 o
   4   2  27       37.17       45.25     16.41 o
   5   2  27       27.72       24.47     15.08 o
   6   2  27      366.22      368.21     49.09 o
 -12   3  27       22.46       20.70     20.06 o
 -11   3  27        0.98       13.15     17.97 o
 -10   3  27        0.60       12.60      6.10 o
  -9   3  27      401.38      433.12     32.21 o
  -8   3  27      297.54      326.15     25.86 o
  -7   3  27        0.01       13.15     12.36 o
  -6   3  27       64.69       69.79      8.75 o
  -5   3  27      546.10      602.97     20.92 o
  -4   3  27        5.47        3.40      9.73 o
  -3   3  27       54.02       53.93     15.76 o
  -2   3  27        7.99       18.75      5.56 o
  -1   3  27        0.01       14.37      5.15 o
   0   3  27       52.42       62.65      7.05 o
   1   3  27        3.48        7.47      7.10 o
   2   3  27        2.50       -1.07      8.28 o
   3   3  27        6.32       -1.29      3.97 o
   4   3  27       67.56       44.43      6.45 o
   5   3  27        2.29        4.88      5.63 o
 -10   4  27      225.70      239.79     21.00 o
  -9   4  27       43.52       25.99      6.72 o
  -8   4  27      135.15      171.65     15.25 o
  -7   4  27        0.78        6.22      3.72 o
  -6   4  27       31.84       26.09     16.32 o
  -5   4  27       81.76      124.63      8.64 o
  -4   4  27        6.38       15.32      5.60 o
  -3   4  27        2.83        0.54     12.55 o
  -2   4  27      108.58      117.79     12.21 o
   0   4  27       32.12       61.90     10.97 o
   1   4  27       58.44       57.43      9.39 o
   2   4  27      159.64      174.21     15.85 o
   3   4  27        0.07        9.39      6.05 o
   4   4  27       48.15       54.54     10.59 o
  -8   5  27      448.08      499.34     32.04 o
  -7   5  27       67.79      122.04     12.85 o
  -6   5  27        5.71       -9.39      6.76 o
  -5   5  27      348.33      355.59     16.08 o
  -4   5  27      235.25      228.52     12.88 o
  -3   5  27      518.97      513.31     22.84 o
  -2   5  27       92.72      121.62     12.40 o
  -1   5  27       11.01       13.56      7.55 o
   0   5  27       32.16       40.64      9.13 o
   1   5  27       23.75       28.81      8.34 o
   2   5  27       21.78       -3.76      5.26 o
 -12   0  28       40.22       20.73      6.72 o
 -11   0  28       37.61       18.33      6.31 o
 -10   0  28      496.84      483.04     31.51 o
  -9   0  28       15.45       10.86      8.94 o
  -8   0  28        0.18        8.23      6.35 o
  -7   0  28      264.42      232.65     17.73 o
  -6   0  28        9.10        4.54      7.93 o
  -5   0  28       13.30       17.69      6.84 o
  -4   0  28      221.02      254.40     16.08 o
  -3   0  28      611.47      561.80     26.63 o
  -2   0  28       20.78        7.14      6.72 o
  -1   0  28      291.53      202.91     14.91 o
   0   0  28       77.62       84.02     12.43 o
   1   0  28       16.04       -3.38      4.92 o
   2   0  28      261.47      311.04     20.51 o
   3   0  28        1.15        1.13      4.92 o
   4   0  28       68.28       64.38      9.65 o
   5   0  28       28.57       68.47      9.62 o
   6   0  28       53.20       47.33     11.19 o
 -12   1  28       27.47       30.58      5.91 o
 -11   1  28       53.57       97.24     29.43 o
  -9   1  28       44.08       46.49      6.67 o
  -8   1  28        4.08       13.83     16.86 o
  -7   1  28       62.03       98.65      9.84 o
  -6   1  28        0.68       -5.97      5.22 o
  -5   1  28      118.48       97.55     23.01 o
  -4   1  28      311.46      316.20     26.20 o
  -3   1  28       27.43       29.50      5.32 o
  -2   1  28        0.55       10.48      6.76 o
  -1   1  28       47.88       53.47     12.58 o
   0   1  28        1.40        3.80     12.38 o
   1   1  28       20.78       36.64      7.55 o
   2   1  28       29.81       26.48      5.97 o
   3   1  28      233.96      254.11     13.51 o
   4   1  28       16.89       45.69      8.94 o
   5   1  28        0.76        8.41      6.17 o
   6   1  28       77.37       92.92      9.38 o
 -12   2  28        0.78        9.01      7.10 o
 -11   2  28      148.01      163.50     15.38 o
 -10   2  28       16.19       27.00     11.46 o
  -9   2  28       24.26       48.45     22.14 o
  -8   2  28       13.04        4.35      4.75 o
  -7   2  28      233.96      233.27     12.33 o
  -6   2  28       65.10       65.32      7.51 o
  -5   2  28       59.91       71.86      7.24 o
  -4   2  28       26.41       46.22     24.75 o
  -3   2  28       58.39       73.85      7.77 o
  -2   2  28      247.49      233.94     44.85 o
  -1   2  28       49.25       42.10     19.87 o
   0   2  28      693.98      709.37     49.13 o
   1   2  28      108.14      126.36     15.55 o
   2   2  28        3.87        1.64      5.26 o
   3   2  28       24.01       45.64     13.37 o
   4   2  28        5.50        4.61      4.26 o
   5   2  28        1.61       17.82     13.58 o
 -11   3  28        0.97       -4.54      4.88 o
 -10   3  28      238.99      220.14     13.34 o
  -9   3  28        3.37       -7.74     15.01 o
  -8   3  28        3.59       -7.86      5.24 o
  -7   3  28      477.09      637.13     78.24 o
  -6   3  28      214.48      196.33     11.94 o
  -5   3  28      115.99       91.65      8.15 o
  -4   3  28       66.51       38.28      5.37 o
  -3   3  28        2.56       -0.75      6.55 o
  -2   3  28       48.00       31.40      4.91 o
  -1   3  28       19.14       13.98     10.72 o
   0   3  28       40.85       46.34      7.87 o
   1   3  28       32.62       42.38      6.50 o
   2   3  28        4.44        1.42      7.68 o
   3   3  28       54.30       42.08     10.16 o
   4   3  28        8.93        5.22      5.60 o
  -9   4  28       21.19       49.21     10.89 o
  -8   4  28        0.07      -11.32      7.55 o
  -7   4  28       61.37       16.56      9.47 o
  -6   4  28      180.42      249.71     15.96 o
  -5   4  28      102.63      148.14      9.92 o
  -4   4  28       43.03       55.10      6.61 o
  -3   4  28       62.92       95.41     12.13 o
  -2   4  28       54.94       56.27      8.15 o
  -1   4  28        5.76       24.04      6.46 o
   0   4  28     1083.23     1040.03     53.75 o
   1   4  28      121.33      152.42     16.26 o
   2   4  28       19.04       18.86      6.72 o
   3   4  28        0.09       -3.76      4.88 o
  -6   5  28       15.02       23.66      7.17 o
  -5   5  28       54.59       52.81      7.06 o
  -4   5  28       80.04       91.65      7.78 o
  -3   5  28        1.78       10.86      4.09 o
  -2   5  28        0.01       -7.38      4.92 o
  -1   5  28       88.72      117.79     10.93 o
   0   5  28       24.14       42.14      9.05 o
 -11   1  29       73.90      132.02     40.27 o
 -10   1  29     1700.00     1773.96     61.57 o
  -9   1  29        6.62       10.63     24.02 o
  -8   1  29      547.48      596.68     24.07 o
  -7   1  29      506.40      428.42     29.67 o
  -6   1  29      172.95      186.15     10.59 o
  -5   1  29      397.90      435.51     17.03 o
  -3   1  29      242.65      232.37     24.06 o
  -2   1  29      154.94      151.81     23.51 o
  -1   1  29       45.73       47.89      6.76 o
   0   1  29       96.96       87.37     26.05 o
   1   1  29      195.49      226.40     32.73 o
   2   1  29      263.77      298.25     57.81 o
   3   1  29      432.72      456.56     54.24 o
   4   1  29        8.77        4.35      5.07 o
   5   1  29      674.22      722.39     28.70 o
 -11   2  29        6.53       13.86      6.35 o
 -10   2  29       60.12       89.38     15.48 o
  -9   2  29       48.00       56.42     22.12 o
  -8   2  29        1.83       -5.60      7.89 o
  -7   2  29        2.22        9.20      5.29 o
  -6   2  29       72.27       76.40      8.11 o
  -5   2  29       82.81      127.47      8.78 o
  -4   2  29      147.69       94.71      7.86 o
  -3   2  29        1.51       -4.85      3.23 o
  -2   2  29      165.66      141.14     36.53 o
  -1   2  29       11.58        9.70      4.25 o
   0   2  29        0.51       -2.37      3.57 o
   1   2  29       48.75       31.34      8.26 o
   2   2  29      232.94      292.96     14.61 o
   3   2  29       70.50      118.15     27.61 o
   4   2  29       24.30       15.43     10.16 o
 -10   3  29     1509.07     1539.66    144.57 o
  -9   3  29      141.56      118.56      9.80 o
  -8   3  29      553.33      610.28     26.73 o
  -7   3  29      115.33       79.34      8.74 o
  -5   3  29      431.21      459.45     19.12 o
  -4   3  29       23.59       49.28     22.89 o
  -3   3  29       97.46       68.08     25.54 o
  -2   3  29      137.34      109.12     26.78 o
  -1   3  29      643.18      663.65     29.49 o
   0   3  29       49.74       77.39     19.53 o
   1   3  29      526.03      599.13     68.17 o
   2   3  29       35.37       35.03     10.20 o
   3   3  29      127.05      161.14     15.25 o
  -8   4  29       13.64       32.68      9.77 o
  -7   4  29      413.25      388.50     26.74 o
  -6   4  29        9.72       -9.39      7.85 o
  -5   4  29       99.38      120.35      9.35 o
  -4   4  29        9.34        2.67      4.54 o
  -3   4  29        6.62      -10.03      6.69 o
  -2   4  29        0.12        2.22      7.85 o
  -1   4  29       25.80       37.26      9.69 o
   0   4  29       32.94       42.14      8.30 o
   1   4  29      254.34      251.96     19.68 o
 -11   0  30      733.04      770.23     44.10 o
 -10   0  30       57.00       62.84     11.38 o
  -9   0  30     1842.72     1947.44     95.78 o
  -8   0  30      488.95      545.39     32.60 o
  -7   0  30      546.13      634.78     41.02 o
  -6   0  30      678.05      728.84     38.73 o
  -5   0  30      758.56      696.76     39.89 o
  -4   0  30       12.99       14.27      8.64 o
  -3   0  30      482.24      582.20     34.59 o
  -2   0  30      400.96      381.66     24.23 o
  -1   0  30      581.30      545.39     30.76 o
   0   0  30     1234.03     1120.26     60.96 o
   1   0  30        0.05      -11.32      7.55 o
   2   0  30     1683.75     1776.87     91.50 o
   3   0  30      253.46      287.57     21.71 o
   4   0  30      343.05      321.37     22.24 o
 -11   1  30       53.81       41.41      7.87 o
 -10   1  30       83.93       73.62      8.30 o
  -8   1  30       11.96       43.96      7.71 o
  -7   1  30      162.65      149.21     10.86 o
  -6   1  30        1.69        3.38      4.51 o
  -5   1  30        1.17       18.41     14.24 o
  -4   1  30       35.03       39.76     15.40 o
  -3   1  30       84.84       60.79     28.00 o
  -2   1  30       13.18       11.77      5.13 o
  -1   1  30        1.52       -3.57      3.86 o
   0   1  30       17.96       19.81      8.83 o
   1   1  30        5.78       32.40     11.93 o
   2   1  30       48.09       87.15     29.99 o
   3   1  30        9.50       22.83      5.68 o
   4   1  30      137.83      131.27     28.08 o
 -10   2  30       77.41       59.89     15.98 o
  -9   2  30     1645.20     1938.41     79.50 o
  -8   2  30       39.40       37.65      7.71 o
  -7   2  30     1156.39     1208.09     46.14 o
  -6   2  30      622.44      635.76     27.38 o
  -5   2  30     1003.38     1012.38     74.01 o
  -4   2  30      500.94      547.39     23.71 o
  -3   2  30      106.41       85.85      8.31 o
  -2   2  30      416.29      460.30     19.99 o
  -1   2  30      216.04      270.19     36.94 o
   0   2  30     1093.11     1079.19     41.80 o
   1   2  30       51.75       67.14     19.63 o
   2   2  30     1272.41     1244.97     53.36 o
   3   2  30      135.65      132.28     23.66 o
  -9   3  30       28.39       40.93      6.79 o
  -8   3  30      132.67      173.78     34.41 o
  -7   3  30        4.57       -1.54      5.50 o
  -6   3  30      159.81      122.90     10.33 o
  -5   3  30       97.07       73.39      7.96 o
  -4   3  30        6.86       14.80     10.33 o
  -3   3  30       27.90       39.19     15.38 o
  -2   3  30        6.66        1.68      4.49 o
  -1   3  30        9.33       20.11      6.11 o
   0   3  30      262.95      230.33     14.06 o
   1   3  30       43.45       43.16      7.40 o
   2   3  30       66.51       69.11     10.97 o
  -6   4  30      270.09      277.80     21.97 o
  -5   4  30      804.63      919.95     34.11 o
  -4   4  30      424.58      485.59     20.51 o
  -3   4  30       47.04       29.67      6.76 o
  -2   4  30      521.31      458.62     29.07 o
  -1   4  30       98.81      143.45     14.39 o
  -9   1  31      436.72      508.05     34.93 o
  -8   1  31     1846.33     1926.97     98.67 o
  -7   1  31       90.09      127.15     15.78 o
  -6   1  31      399.97      418.85     19.04 o
  -5   1  31      356.18      337.66     16.60 o
  -4   1  31      166.38      133.99      9.18 o
  -3   1  31      528.76      483.16     20.77 o
  -2   1  31      117.57       96.41      8.43 o
  -1   1  31      734.21      874.93     32.80 o
   0   1  31       40.81       37.41      6.41 o
   1   1  31      327.10      278.64     63.97 o
   2   1  31       40.54       57.51     13.33 o
  -9   2  31       13.41       -4.13     10.48 o
  -8   2  31      126.83       91.23     29.94 o
  -7   2  31       67.70       58.68      7.91 o
  -6   2  31      361.74      400.82     18.63 o
  -5   2  31       85.45       61.60      8.53 o
  -3   2  31       29.47       39.77     15.36 o
  -2   2  31       35.39       10.86     10.35 o
  -1   2  31       17.57       37.30     12.28 o
   0   2  31       10.30       54.80      8.90 o
   1   2  31      100.63       95.64     11.55 o
  -7   3  31       30.37       39.50      7.55 o
  -6   3  31      553.31      626.03     27.16 o
  -5   3  31      980.60     1257.89     45.37 o
  -4   3  31      282.73      291.62     15.20 o
  -2   3  31       79.16       78.73     10.05 o
  -1   3  31      369.69      415.73     19.27 o
   0   3  31       35.85       25.51      5.53 o
  -8   0  32       40.55       43.95     11.31 o
  -6   0  32       12.62       48.15      6.72 o
  -5   0  32       71.37       78.43     10.29 o
  -4   0  32      153.49      135.22     13.07 o
  -3   0  32        0.05       10.86      6.39 o
  -2   0  32        1.74       27.38      9.73 o
  -1   0  32      103.46      110.73     13.86 o
   0   0  32       43.20       61.90     10.97 o
   1   0  32       34.39       48.42      9.69 o
  -8   1  32       91.48       83.93     35.29 o
  -7   1  32       18.78       19.89      5.80 o
  -6   1  32        5.41       -1.13      4.13 o
  -5   1  32      106.40      115.26      8.77 o
  -4   1  32      125.95       74.44      9.28 o
  -3   1  32       43.41       67.26      9.63 o
  -2   1  32       39.08       49.60     18.50 o
  -1   1  32       26.75       28.32     11.49 o
   0   1  32        5.91        5.63      5.43 o
  -7   2  32       17.96       25.45      9.95 o
  -6   2  32       20.36       22.91      5.93 o
  -5   2  32       18.90       30.15      6.25 o
  -4   2  32        3.43      -11.86      7.91 o
  -3   2  32        8.18        1.24      5.05 o
  -2   2  32       25.98       23.70     11.23 o
  -1   2  32       10.82       34.34     15.87 o
  -6   1  33       25.62       28.62      6.42 o
  -5   1  33      184.42      172.75     37.86 o
  -4   1  33       18.71       12.77      5.72 o
  -3   1  33      123.48      100.00      8.07 o
  -2   1  33       21.79       34.37     24.21 o
 
